# Supplementary material for: Heterogeneous RNA editing and influence of ADAR2 on mesothelioma chemoresistance and the tumor microenvironment
Source: Mol Oncol. 2022 Oct 31;16(22):3949–74. doi: 10.1002/1878-0261.13322 (PMC9718120; doi:10.1002/1878-0261.13322)
Supplement: Supplementary file 2 — Table S1. List of Cell lines. Table S2. Demographics of pleural mesothelioma patients in TMA. Table S3. List of Primers. Table S4. Analysis of variance of the editing clusters based on the genomic region edited in the mesothelioma TCGA and Bueno RNA‐seq datasets. Table S5. Analysis of variance of the editing clusters based on the genomic region edited in the mesothelioma primary cultures FunGeST RNA‐seq dataset. Table S6. List of genes correlating with ADAR2 expression in mesothelioma TCGA dataset. Table S7. List of genes correlating with ADAR2 expression in mesothelioma TCGA dataset and part of deregulated NF2/Hippo pathway‐related genes. Table S8. Analysis of variance of flow cytometry data in Mero95 and RN5 WT, KD, and rescue cell lines. Table S9. List of DHFR‐edited sites in tumors (T) vs. normal tissue (N), and in mesothelioma (MESO). Table S10. List TYMS editing sites. [file MOL2-16-3949-s002.zip]

Archive with 10 entries (10 files):
- Table S10 TYMS editing sites.xlsx
- Table S1 Cell lines.xlsx
- Table S2 demographics TMA.xlsx
- Table S3 primers.xlsx
- Table S4 clusters tcga Bueno ANOVA.xlsx
- Table S5 clusters FunGeST ANOVA.xlsx
- Table S6 tcga adarb1 correlation.xlsx
- Table S7 tcga adarb1 correlated and Nf2 Hippo.xlsx
- Table S8 Cell cycle statistical analysis.xlsx
- Table S9 DHFR editing sites.xlsx
