# Supplementary material for: Heterogeneous RNA editing and influence of ADAR2 on mesothelioma chemoresistance and the tumor microenvironment
Source: Mol Oncol. 2022 Oct 31;16(22):3949–74. doi: 10.1002/1878-0261.13322 (PMC9718120; doi:10.1002/1878-0261.13322)
Supplement: Supplementary file 2 — Table S1. List of Cell lines. Table S2. Demographics of pleural mesothelioma patients in TMA. Table S3. List of Primers. Table S4. Analysis of variance of the editing clusters based on the genomic region edited in the mesothelioma TCGA and Bueno RNA‐seq datasets. Table S5. Analysis of variance of the editing clusters based on the genomic region edited in the mesothelioma primary cultures FunGeST RNA‐seq dataset. Table S6. List of genes correlating with ADAR2 expression in mesothelioma TCGA dataset. Table S7. List of genes correlating with ADAR2 expression in mesothelioma TCGA dataset and part of deregulated NF2/Hippo pathway‐related genes. Table S8. Analysis of variance of flow cytometry data in Mero95 and RN5 WT, KD, and rescue cell lines. Table S9. List of DHFR‐edited sites in tumors (T) vs. normal tissue (N), and in mesothelioma (MESO). Table S10. List TYMS editing sites. [file MOL2-16-3949-s002.zip › Table S10 TYMS editing sites.xlsx]

## Sheet: TYMS edited site_export
Table S10: List of TYMS editing sites
Chr	position	strand	dbSNP150	gnomad_genome	exac03	clinvar	cosmic85	intervar	gene	genRegion	repeat	subfamily	aa change	phyloP	miR_gain	miR_loss	edited_tumor_samples	edited_normal_samples	REDI	RADAR	DARNED
chr18	659819	False	.	.	.	.	.	.	TYMS	intronic	ALU	AluSx	0	1.505	0	0	5	0	True	True	False
chr18	660032	False	.	.	.	.	.	.	TYMS	intronic	ALU	AluSx	0	-1.208	0	0	7	0	True	True	False
chr18	661863	False	.	.	.	.	.	.	TYMS	intronic	ALU	AluSp	0	-0.806	0	0	0	0	True	True	False
chr18	661885	False	rs777034472	.	.	.	.	.	TYMS	intronic	ALU	AluSp	0	-2.644	0	0	0	0	True	True	False
chr18	661903	False	.	.	.	.	.	.	TYMS	intronic	ALU	AluSp	0	-2.713	0	0	6	0	True	True	False
chr18	661909	False	.	.	.	.	.	.	TYMS	intronic	ALU	AluSp	0	-2.138	0	0	3	0	True	True	False
chr18	661928	False	.	.	.	.	.	.	TYMS	intronic	ALU	AluSp	0	0.061	0	0	0	0	True	True	False
chr18	669424	True	.	.	.	.	.	.	TYMS	intronic	ALU	AluSx	0	0.231	0	0	49	1	True	True	False
chr18	669440	False	.	.	.	.	.	.	TYMS	intronic	ALU	AluSx	0	0.466	0	0	1095	80	True	True	False
chr18	669451	False	.	.	.	.	.	.	TYMS	intronic	ALU	AluSx	0	-0.968	0	0	40	4	True	False	False
chr18	669453	True	.	.	.	.	.	.	TYMS	intronic	ALU	AluSx	0	0.231	0	0	13	1	True	True	False
chr18	669484	False	.	.	.	.	.	.	TYMS	intronic	ALU	AluSx	0	0.466	0	0	455	17	True	False	False
chr18	669490	True	.	.	.	.	.	.	TYMS	intronic	ALU	AluSx	0	-0.594	0	0	18	0	True	True	False
chr18	669505	False	.	.	.	.	.	.	TYMS	intronic	ALU	AluSx	0	0.466	0	0	94	5	True	False	False
chr18	669512	True	.	.	.	.	.	.	TYMS	intronic	ALU	AluSx	0	0.52	0	0	13	0	True	True	True
chr18	669618	False	.	.	.	.	.	.	TYMS	intronic	ALU	AluSx	0	0.206	0	0	12	0	True	False	False
chr18	669819	True	.	.	.	.	.	.	TYMS	intronic	--	--	0	0.56	0	0	118	0	True	True	False
chr18	669856	True	.	.	.	.	.	.	TYMS	intronic	--	--	0	0.56	0	0	228	1	True	True	False
chr18	669863	True	.	.	.	.	.	.	TYMS	intronic	--	--	0	-0.921	0	0	199	0	True	True	False
chr18	669864	True	.	.	.	.	.	.	TYMS	intronic	--	--	0	0.56	0	0	268	0	True	True	True
chr18	669874	True	.	.	.	.	.	.	TYMS	intronic	--	--	0	0.56	0	0	5	0	True	True	False
chr18	669878	False	.	.	.	.	.	.	TYMS	intronic	--	--	0	-0.527	0	0	634	24	True	False	False
chr18	669879	False	.	.	.	.	.	.	TYMS	intronic	--	--	0	0.302	0	0	193	4	True	False	False
chr18	669880	False	.	.	.	.	.	.	TYMS	intronic	--	--	0	0.286	0	0	724	27	True	False	False
chr18	669905	False	.	.	.	.	.	.	TYMS	intronic	--	--	0	0.302	0	0	12	0	True	False	False
chr18	669936	False	.	.	.	.	.	.	TYMS	intronic	--	--	0	-0.32	0	0	452	2	True	False	False
chr18	669948	False	.	.	.	.	.	.	TYMS	intronic	--	--	0	-0.319	0	0	367	5	True	False	False
chr18	670075	True	.	.	.	.	.	.	TYMS	intronic	ALU	AluSz6	0	0.322	0	0	150	0	True	True	False
chr18	670104	False	rs1134338	.	.	.	.	.	TYMS	intronic	ALU	AluSz6	0	0.3	0	0	553	14	True	False	False
chr18	670162	True	.	.	.	.	.	.	TYMS	intronic	ALU	AluSz6	0	-0.238	0	0	21	0	True	True	False
chr18	670266	False	.	.	.	.	.	.	TYMS	intronic	ALU	AluSz6	0	-0.397	0	0	20	1	True	False	False
