# Supplementary material for: Heterogeneous RNA editing and influence of ADAR2 on mesothelioma chemoresistance and the tumor microenvironment
Source: Mol Oncol. 2022 Oct 31;16(22):3949–74. doi: 10.1002/1878-0261.13322 (PMC9718120; doi:10.1002/1878-0261.13322)
Supplement: Supplementary file 2 — Table S1. List of Cell lines. Table S2. Demographics of pleural mesothelioma patients in TMA. Table S3. List of Primers. Table S4. Analysis of variance of the editing clusters based on the genomic region edited in the mesothelioma TCGA and Bueno RNA‐seq datasets. Table S5. Analysis of variance of the editing clusters based on the genomic region edited in the mesothelioma primary cultures FunGeST RNA‐seq dataset. Table S6. List of genes correlating with ADAR2 expression in mesothelioma TCGA dataset. Table S7. List of genes correlating with ADAR2 expression in mesothelioma TCGA dataset and part of deregulated NF2/Hippo pathway‐related genes. Table S8. Analysis of variance of flow cytometry data in Mero95 and RN5 WT, KD, and rescue cell lines. Table S9. List of DHFR‐edited sites in tumors (T) vs. normal tissue (N), and in mesothelioma (MESO). Table S10. List TYMS editing sites. [file MOL2-16-3949-s002.zip › Table S1 Cell lines.xlsx]

## Sheet: Sheet1
	Table S1: List of cell lines
	Cell Line	Details		NF2	Reference	BAP1	Reference
Mesothelioma	RN5	RRID:CVCL_4Z50		loss of both alleles	Rehrauer et al Oncogene. 2018 37:2645-2659	wt, loss of 1 allele	Rehrauer et al Oncogene. 2018 37:2645-2659, this study
Mesothelioma	ACC Meso 1	Riken BRC, Tsukuba, Japan, RRID:CVCL_5113		mutated	https://depmap.org/portal/cell_line/ACH-000086?tab=mutation	wt	Parrotta et al J Thorac Oncol. 2017 12:1309-1319
Mesothelioma	ACC Meso 4	Riken BRC, Tsukuba, Japan, RRID:CVCL_5114		wt	Usami et al. Cancer Sci 2006 97: 387–394	mutated	Hakiri, et al. Cancer Sci. 2015 106:990-9
Mesothelioma	SPC111	RRID:CVCL_D311		mutated	no protein, Echeverry et al Cell Death Dis. 2015 6:e1757	wt	Parrotta et al J Thorac Oncol. 2017 12:1309-1319
Mesothelioma	SPC212	RRID:CVCL_D312		mutated	Calvet et al, BMC Cancer. 2022 22:639
Mesothelioma	ZL5	RRID:CVCL_5907		mutated	Calvet et al, BMC Cancer. 2022 22:639
Mesothelioma	ZL34	RRID:CVCL_5906		mutated	no protein, Echeverry et al Cell Death Dis. 2015 6:e1757	wt	Parrotta et al J Thorac Oncol. 2017 12:1309-1319
Mesothelioma	ZL55	RRID:CVCL_5908		mutated	no protein, Echeverry et al Cell Death Dis. 2015 6:e1757	mutated	Parrotta et al J Thorac Oncol. 2017 12:1309-1319
Mesothelioma	NCI H226	ATCC, Manassas, USA, RRID:CVCL_1544		mutated	Calvet et al, BMC Cancer. 2022 22:639	mutated	Jensen, et al. Oncogene. 1998 16:1097-112
Mesothelioma	NCI H2052	ATCC, Manassas, USA, RRID:CVCL_1518		mutated	https://depmap.org/portal/cell_line/ACH-000153?tab=mutation	wt	Parrotta et al J Thorac Oncol. 2017 12:1309-1319
Mesothelioma	ONE58	European Collection of Cell Cultures, Salisbury, UK, RRID:CVCL_2671		mutated	no protein, Echeverry et al Cell Death Dis. 2015 6:e1757	wt	Bott, et al. Nat Genet. 2011 43:668-72
Mesothelioma	Mero25	European Collection of Cell Cultures, Salisbury, UK, RRID:CVCL_2591		wt	Barretina et al. Nature 2012 483: 603–607, Echeverry et al Cell Death Dis. 2015 6:e1757	mutated	https://depmap.org/portal/cell_line/ACH-001556?tab=mutation
Mesothelioma	Mero82	European Collection of Cell Cultures, Salisbury, UK, RRID:CVCL_2594		mutated	no protein, Echeverry et al Cell Death Dis. 2015 6:e1757	wt	Parrotta et al J Thorac Oncol. 2017 12:1309-1319
Mesothelioma	Mero83	European Collection of Cell Cultures, Salisbury, UK RRID:CVCL_2595		mutated	no protein, Echeverry et al Cell Death Dis. 2015 6:e1757	wt
Mesothelioma	Mero84	European Collection of Cell Cultures Salisbury, UK, RRID:CVCL_2596		mutated	no protein, Echeverry et al Cell Death Dis. 2015 6:e1757	mutated	https://depmap.org/portal/cell_line/ACH-001561?tab=mutation
Mesothelioma	Mero95	European Collection of Cell Cultures,Salisbury, UK, RRID:CVCL_2597		mutated	Calvet et al, BMC Cancer. 2022 22:639	wt	This study
Mesothelioma	SDM81	doi: 10.1158/1535-7163.MCT-19-0356				loss of 1 allele	Okonska, et al. Mol Cancer Ther. 2020 19:552-563
Mesothelioma	SDM103T2	RRID:CVCL_D313		mutated	Oehl, et al. Front Oncol. 2018 8:40	loss of 1 allele	Oehl, et al. Front Oncol. 2018 8:40
Mesothelioma	SDM117	RRID: CVCL_B7MS
Mesothelioma	SDM161	RRID: CVCL_B7MT
Mesothelial	SDM104	RRID:CVCL_IT34
Mesothelial	Met5a	ATCC Cat# CRL-9444, RRID:CVCL_3749
Mesothelial	SDM58	Renganathan et al. Molecular Cancer 2014, 13:119
Mesothelial	SDM77	Renganathan et al. Molecular Cancer 2014, 13:119
