# Supplementary material for: Heterogeneous RNA editing and influence of ADAR2 on mesothelioma chemoresistance and the tumor microenvironment
Source: Mol Oncol. 2022 Oct 31;16(22):3949–74. doi: 10.1002/1878-0261.13322 (PMC9718120; doi:10.1002/1878-0261.13322)
Supplement: Supplementary file 2 — Table S1. List of Cell lines. Table S2. Demographics of pleural mesothelioma patients in TMA. Table S3. List of Primers. Table S4. Analysis of variance of the editing clusters based on the genomic region edited in the mesothelioma TCGA and Bueno RNA‐seq datasets. Table S5. Analysis of variance of the editing clusters based on the genomic region edited in the mesothelioma primary cultures FunGeST RNA‐seq dataset. Table S6. List of genes correlating with ADAR2 expression in mesothelioma TCGA dataset. Table S7. List of genes correlating with ADAR2 expression in mesothelioma TCGA dataset and part of deregulated NF2/Hippo pathway‐related genes. Table S8. Analysis of variance of flow cytometry data in Mero95 and RN5 WT, KD, and rescue cell lines. Table S9. List of DHFR‐edited sites in tumors (T) vs. normal tissue (N), and in mesothelioma (MESO). Table S10. List TYMS editing sites. [file MOL2-16-3949-s002.zip › Table S3 primers.xlsx]

## Sheet: Primers
Table S3: List of primers
Target	Purpose	Sequence
Human ADAR1	qPCR	Forward	TGGACTACGACATCCCTTTATTG
		Reverse	GTTGACGCTTGTCTCCTTAGT
Human ADAR2	qPCR	Forward	CATCTGTACATCAGCACCTCTC
		Reverse	GGTGTCTATCTGCTGGTTCTTC
Mouse Adar2	qPCR	Forward	ACCACAGGTACAGATGTCAAAG
		Reverse	AGGGACCTTCGGGAGATTAT
Human Histones	qPCR	Forward	GGTAAAGCACCCAGGAAGCA
		Reverse	CCTCCAGTAGAGGGCGCAC
Mouse beta-Actin	qPCR	Forward	GCTTCTTTGCAGCTCCTTCGT
		Reverse	CGTCATCCATGGCGAACTG
Human COPA	qPCR	Forward	CGTGGAGACAGAAAGGAAGAAG
		Reverse	AGGTTTGAGTGGGTGAAATAGG
Human COPA	PCR/ Sequencing	Forward	CTGAGTGCCTCCGATGATCAGA
		Reverse	GGTGGAAGGCAGCCCAGTT
Mouse Copa	qPCR	Forward	GTGTCTGGTAGTGCTGAAGATG
		Reverse	CTACTGGAAGCTGGGAGTTATTG
Mouse Copa	PCR/ Sequencing	Forward	CTGAGCGCCTCAGATGATCAGA
		Reverse	GGTGGAAGGCAGCCCAGTT
Mouse Adar2	PCR/ Cloning	Forward	TGCCAT CGTCTCA GGC ATGGATATAGAAGATGAAGAG
		Reverse	AGGCTC CGTCTCG TAGC TCAGGGAGTGAAGGAGAACT
Human ADAR2	sgRNA 1	Forward	CACC G GATCTCATTCAGCTGCATCA
		Reverse	AAAC TGATGCAGCTGAATGAGATC C
	sgRNA 2	Forward	CACC G TATGACTTCCTCTCCGAGAG
		Reverse	AAAC CTCTCGGAGAGGAAGTCATA C
	sgRNA 3	Forward	CACC G TTCAGTGTCAACTGGACGGT
		Reverse	AAAC ACCGTCCAGTTGACACTGAA C
Mouse Adar2	sgRNA 1	Forward	CACC G ACAGGGACGAAGTGTATCAA
		Reverse	AAAC TTGATACACTTCGTCCCTGT C
	sgRNA 2	Forward	CACC G ACATGACGAAGCTCTTGGCG
		Reverse	AAAC CGCCAAGAGCTTCGTCATGT C
	sgRNA 3	Forward	CACC G CAGCTGAACGAGATCAAACC
		Reverse	AAAC GGTTTGATCTCGTTCAGCTG C
Human FPGS active	qPCR	Forward	ACTGCACCAACATCATCAGGAA
		Reverse	AGGGACACCTTGCTTAAAGATG
Human FPGS inactive	qPCR	Forward	ACTGCACCAACATCATCAGGAA
		Reverse	AGTCTGCCTGGTCACCTTAAAGAT
Mouse iNos	qPCR	Forward	GCTGTTCTCAGCCCAACAAT
		Reverse	ATGTCACATGCAGCTTGTCC
Mouse Adgre1	qPCR	Forward	CGTCAGGTACGGGATGAATATAAG
		Reverse	ATCTTGGAAGTGGATGGCATAG
Mouse Csf3	qPCR	Forward	GCAGGCTCTATCGGGTATTTC
		Reverse	AGATGGTGGTGGCAAAGTT
Mouse Csf1r	qPCR	Forward	CTGGGACAGCACGAGAATATAG
		Reverse	CCTTCGGAGAAAGTTGAGTAGG
Mouse Csf2rb2	qPCR	Forward	CCACTTTGGCCGTGTTTATG
		Reverse	AGAGACCTTTACCTCCATCCT
Mouse Sca-1	qPCR	Forward	TGG ATT CTC AAA CAA GGA AAG TAA AGA
		Reverse	ACC CAG GAT CTC CAT ACT TTC AAT A
Mouse Adar1	qPCR	Forward	CGTCCCATGAACCTCGATTTA
		Reverse	GTCCTGCTTGGCTACTTTCT
Mouse Csf1	qPCR	Forward	CTCAGCATCTCCATTCCCTAAAT
		Reverse	CGTGGATGTACCATCAGTCTTC
Mouse IL-1beta	qPCR	Forward	CCACCTCAATGGACAGAATATCA
		Reverse	CCCAAGGCCACAGGTATTT
Mouse Aldh1a2	qPCR	Forward	CAGGAGAGCAAGTGTGTGAA
		Reverse	CCACACAGAACCAAGAGAGAAG
Mouse Arg1	qPCR	Forward	GTCCCTAATGACAGCTCCTTTC
		Reverse	CCACACTGACTCTTCCATTCTT
Mouse IL-34	qPCR	Forward	TTCTGAGTACTCCAGGCCTAA
		Reverse	ACAGTACAGCAGTTCCATGAC
Mouse Gpnmb	qPCR	Forward	CTCACCTCTGCCCACATTATC
		Reverse	GTGGCTCTGAAGTAGCCATATC
Mouse Ifitm1	qPCR	Forward	GGTCTGGTCCCTGTTCAATAC
		Reverse	GTCGTATCACCCACCATCTTC
Mouse Trem2	qPCR	Forward	CTAGATGACCAAGATGCTGGAG
		Reverse	AGGAGGAGAAGAATGGAGGT
Mouse Ddx58	qPCR	Forward	GAGCCAGCGGAGATAACAATA
		Reverse	CCCACGTACTCATAGAGAATGAC
Mouse CD47	qPCR	Forward	TGCGAAGTGACAGAGTTATCC
		Reverse	CCTTTCTCCTCCTCGTAAGAAC
Mouse CD68	qPCR	Forward	TTCTCCAGCTGTTCACCTTGACCT
		Reverse	GTTGCAAGAGAAACATGGCCCGAA
Mouse Ezh2	qPCR	Forward	GACACTCCTCCAAGAAAGAAGAA
		Reverse	GGATGGTCACAGGGTTGATAG
Human AZIN1 unedited	qPCR	Forward	AATACAAGGAAGATGAGCCTCTGTTTAC
		Reverse	CATTCAGCTCAGGAAGAAGACATCT
Human AZIN1 edited	qPCR	Forward	ACTGAATGACATCATGTAATAAATGGCT
		Reverse	GAGCTTGATCAAATTGTGGCAG
Mouse Bap1	qPCR	Forward	TCAAGGAGGAGGTGGAGAAA
		Reverse	CCAGCATGGATATGAAGGTACAG
Mouse Msln	qPCR	Forward	ATGGACCTTGTGAACGAGATT
		Reverse	TGGATCAGGGACTCAGGATAG
Mouse Dhfr	qPCR	Forward	CAACCGGAATTGGCAAGTAAAG
		Reverse	CCTTGTCACAAAGAGTCTGAGG
Mouse Ctgf	qPCR	Forward	ACTATGATGCGAGCCAACTG
		Reverse	CTCCAGTCTGCAGAAGGTATTG
Mouse Pdpn	qPCR	Forward	GTCACCCTGGTTGGAATCATAG
		Reverse	GGCGAGAACCTTCCAGAAAT
Mouse Birc5	qPCR	Forward	CCGAGAACGAGCCTGATTT
		Reverse	GAGTGCTTTCTATGCTCCTCTATC
Mouse Atg8	qPCR	Forward	GCTTGCAGCTCAATGCTAAC
		Reverse	TCTCTCTCACTCTCGTACACTT
Mouse Fendrr	qPCR	Forward	GAAACCAGAGAGCTCCGAATAG
		Reverse	CTTCTGGTGGAGTCAGATCAAA
Mouse Ptprc	qPCR	Forward	AGAATACTGGCCAAGCATGGAGGA
		Reverse	TCTGGCCAGCTGGTGAATTGGATA
Mouse Bap1	PCR/ Cloning	Forward	AGTC GGATCC ATGAATAAGGGCTGGCTGGA
		Reverse	AGTC GAATTC TCACTGGCGTTTGGCCTTGT
	Sequencing	Reverse	CCAGCATGGATATGAAGGTACAG
		T7	TAATACGACTCACTATAGGG
		BGH-rev	TAGAAGGCACAGTCGAGG
