# Supplementary material for: Heterogeneous RNA editing and influence of ADAR2 on mesothelioma chemoresistance and the tumor microenvironment
Source: Mol Oncol. 2022 Oct 31;16(22):3949–74. doi: 10.1002/1878-0261.13322 (PMC9718120; doi:10.1002/1878-0261.13322)
Supplement: Supplementary file 2 — Table S1. List of Cell lines. Table S2. Demographics of pleural mesothelioma patients in TMA. Table S3. List of Primers. Table S4. Analysis of variance of the editing clusters based on the genomic region edited in the mesothelioma TCGA and Bueno RNA‐seq datasets. Table S5. Analysis of variance of the editing clusters based on the genomic region edited in the mesothelioma primary cultures FunGeST RNA‐seq dataset. Table S6. List of genes correlating with ADAR2 expression in mesothelioma TCGA dataset. Table S7. List of genes correlating with ADAR2 expression in mesothelioma TCGA dataset and part of deregulated NF2/Hippo pathway‐related genes. Table S8. Analysis of variance of flow cytometry data in Mero95 and RN5 WT, KD, and rescue cell lines. Table S9. List of DHFR‐edited sites in tumors (T) vs. normal tissue (N), and in mesothelioma (MESO). Table S10. List TYMS editing sites. [file MOL2-16-3949-s002.zip › Table S4 clusters tcga Bueno ANOVA.xlsx]

## Sheet: readme
Table S4
Analysis of variance of the editing clusters based on genomic region edited in the mesothelioma TCGA and Bueno's RNA-seq dataset

## Sheet: intergenic clusters 
Number of families	1						Table Analyzed	intergenic % clusters
Number of comparisons per family	15
Alpha	0.05						Kruskal-Wallis test
							P value	<0.0001
Dunn's multiple comparisons test	Mean rank diff.	Significant?	Summary	Adjusted P Value			Exact or approximate P value?	Approximate
cluster1 vs. cluster2	-2.465	No	ns	>0.9999	A-B		P value summary	****
cluster1 vs. cluster3	-71.92	Yes	***	0.0001	A-C		Do the medians vary signif. (P < 0.05)?	Yes
cluster1 vs. cluster4	-131.1	Yes	****	<0.0001	A-D		Number of groups	6
cluster1 vs. cluster5	-169.1	Yes	****	<0.0001	A-E		Kruskal-Wallis statistic	179.6
cluster1 vs. cluster6	-148.1	Yes	****	<0.0001	A-F
cluster2 vs. cluster3	-69.45	Yes	****	<0.0001	B-C		Data summary
cluster2 vs. cluster4	-128.7	Yes	****	<0.0001	B-D		Number of treatments (columns)	6
cluster2 vs. cluster5	-166.7	Yes	****	<0.0001	B-E		Number of values (total)	297
cluster2 vs. cluster6	-145.6	Yes	****	<0.0001	B-F
cluster3 vs. cluster4	-59.23	No	ns	0.0709	C-D
cluster3 vs. cluster5	-97.2	Yes	****	<0.0001	C-E
cluster3 vs. cluster6	-76.14	Yes	**	0.0051	C-F
cluster4 vs. cluster5	-37.97	No	ns	>0.9999	D-E
cluster4 vs. cluster6	-16.91	No	ns	>0.9999	D-F
cluster5 vs. cluster6	21.06	No	ns	>0.9999	E-F
Test details	Mean rank 1	Mean rank 2	Mean rank diff.	n1	n2
cluster1 vs. cluster2	90.65	93.12	-2.465	63	95
cluster1 vs. cluster3	90.65	162.6	-71.92	63	51
cluster1 vs. cluster4	90.65	221.8	-131.1	63	25
cluster1 vs. cluster5	90.65	259.8	-169.1	63	39
cluster1 vs. cluster6	90.65	238.7	-148.1	63	24
cluster2 vs. cluster3	93.12	162.6	-69.45	95	51
cluster2 vs. cluster4	93.12	221.8	-128.7	95	25
cluster2 vs. cluster5	93.12	259.8	-166.7	95	39
cluster2 vs. cluster6	93.12	238.7	-145.6	95	24
cluster3 vs. cluster4	162.6	221.8	-59.23	51	25
cluster3 vs. cluster5	162.6	259.8	-97.2	51	39
cluster3 vs. cluster6	162.6	238.7	-76.14	51	24
cluster4 vs. cluster5	221.8	259.8	-37.97	25	39
cluster4 vs. cluster6	221.8	238.7	-16.91	25	24
cluster5 vs. cluster6	259.8	238.7	21.06	39	24

## Sheet: 5 kb upstream clusters 
Number of families	1						Table Analyzed	5k upstream % clusters
Number of comparisons per family	15
Alpha	0.05						Kruskal-Wallis test
							P value	<0.0001
Dunn's multiple comparisons test	Mean rank diff.	Significant?	Summary	Adjusted P Value			Exact or approximate P value?	Approximate
cluster1 vs. cluster2	-11.14	No	ns	>0.9999	A-B		P value summary	****
cluster1 vs. cluster3	-38.28	No	ns	0.2693	A-C		Do the medians vary signif. (P < 0.05)?	Yes
cluster1 vs. cluster4	8.567	No	ns	>0.9999	A-D		Number of groups	6
cluster1 vs. cluster5	119.9	Yes	****	<0.0001	A-E		Kruskal-Wallis statistic	110.3
cluster1 vs. cluster6	96.46	Yes	****	<0.0001	A-F
cluster2 vs. cluster3	-27.15	No	ns	>0.9999	B-C		Data summary
cluster2 vs. cluster4	19.7	No	ns	>0.9999	B-D		Number of treatments (columns)	6
cluster2 vs. cluster5	131.1	Yes	****	<0.0001	B-E		Number of values (total)	297
cluster2 vs. cluster6	107.6	Yes	****	<0.0001	B-F
cluster3 vs. cluster4	46.85	No	ns	0.3818	C-D
cluster3 vs. cluster5	158.2	Yes	****	<0.0001	C-E
cluster3 vs. cluster6	134.7	Yes	****	<0.0001	C-F
cluster4 vs. cluster5	111.4	Yes	****	<0.0001	D-E
cluster4 vs. cluster6	87.89	Yes	**	0.0051	D-F
cluster5 vs. cluster6	-23.46	No	ns	>0.9999	E-F
Test details	Mean rank 1	Mean rank 2	Mean rank diff.	n1	n2
cluster1 vs. cluster2	163.1	174.3	-11.14	63	95
cluster1 vs. cluster3	163.1	201.4	-38.28	63	51
cluster1 vs. cluster4	163.1	154.6	8.567	63	25
cluster1 vs. cluster5	163.1	43.21	119.9	63	39
cluster1 vs. cluster6	163.1	66.67	96.46	63	24
cluster2 vs. cluster3	174.3	201.4	-27.15	95	51
cluster2 vs. cluster4	174.3	154.6	19.7	95	25
cluster2 vs. cluster5	174.3	43.21	131.1	95	39
cluster2 vs. cluster6	174.3	66.67	107.6	95	24
cluster3 vs. cluster4	201.4	154.6	46.85	51	25
cluster3 vs. cluster5	201.4	43.21	158.2	51	39
cluster3 vs. cluster6	201.4	66.67	134.7	51	24
cluster4 vs. cluster5	154.6	43.21	111.4	25	39
cluster4 vs. cluster6	154.6	66.67	87.89	25	24
cluster5 vs. cluster6	43.21	66.67	-23.46	39	24

## Sheet: 5 kb downstream clusters 
Number of families	1						Table Analyzed	5k downstream % clusters
Number of comparisons per family	15
Alpha	0.05						Kruskal-Wallis test
							P value	<0.0001
Dunn's multiple comparisons test	Mean rank diff.	Significant?	Summary	Adjusted P Value			Exact or approximate P value?	Approximate
cluster1 vs. cluster2	76.19	Yes	****	<0.0001	A-B		P value summary	****
cluster1 vs. cluster3	-57.88	Yes	**	0.0052	A-C		Do the medians vary signif. (P < 0.05)?	Yes
cluster1 vs. cluster4	-96.49	Yes	****	<0.0001	A-D		Number of groups	6
cluster1 vs. cluster5	-149.8	Yes	****	<0.0001	A-E		Kruskal-Wallis statistic	277.1
cluster1 vs. cluster6	-125.3	Yes	****	<0.0001	A-F
cluster2 vs. cluster3	-134.1	Yes	****	<0.0001	B-C		Data summary
cluster2 vs. cluster4	-172.7	Yes	****	<0.0001	B-D		Number of treatments (columns)	6
cluster2 vs. cluster5	-226	Yes	****	<0.0001	B-E		Number of values (total)	297
cluster2 vs. cluster6	-201.5	Yes	****	<0.0001	B-F
cluster3 vs. cluster4	-38.61	No	ns	0.9836	C-D
cluster3 vs. cluster5	-91.94	Yes	****	<0.0001	C-E
cluster3 vs. cluster6	-67.44	Yes	*	0.0227	C-F
cluster4 vs. cluster5	-53.33	No	ns	0.2303	D-E
cluster4 vs. cluster6	-28.83	No	ns	>0.9999	D-F
cluster5 vs. cluster6	24.5	No	ns	>0.9999	E-F
Test details	Mean rank 1	Mean rank 2	Mean rank diff.	n1	n2
cluster1 vs. cluster2	125.5	49.32	76.19	63	95
cluster1 vs. cluster3	125.5	183.4	-57.88	63	51
cluster1 vs. cluster4	125.5	222	-96.49	63	25
cluster1 vs. cluster5	125.5	275.3	-149.8	63	39
cluster1 vs. cluster6	125.5	250.8	-125.3	63	24
cluster2 vs. cluster3	49.32	183.4	-134.1	95	51
cluster2 vs. cluster4	49.32	222	-172.7	95	25
cluster2 vs. cluster5	49.32	275.3	-226	95	39
cluster2 vs. cluster6	49.32	250.8	-201.5	95	24
cluster3 vs. cluster4	183.4	222	-38.61	51	25
cluster3 vs. cluster5	183.4	275.3	-91.94	51	39
cluster3 vs. cluster6	183.4	250.8	-67.44	51	24
cluster4 vs. cluster5	222	275.3	-53.33	25	39
cluster4 vs. cluster6	222	250.8	-28.83	25	24
cluster5 vs. cluster6	275.3	250.8	24.5	39	24

## Sheet: exons clusters 
Number of families	1						Table Analyzed	exons % clusters
Number of comparisons per family	15
Alpha	0.05						Kruskal-Wallis test
							P value	<0.0001
Dunn's multiple comparisons test	Mean rank diff.	Significant?	Summary	Adjusted P Value			Exact or approximate P value?	Approximate
cluster1 vs. cluster2	70.43	Yes	****	<0.0001	A-B		P value summary	****
cluster1 vs. cluster3	-52.94	Yes	*	0.016	A-C		Do the medians vary signif. (P < 0.05)?	Yes
cluster1 vs. cluster4	-102.6	Yes	****	<0.0001	A-D		Number of groups	6
cluster1 vs. cluster5	-151	Yes	****	<0.0001	A-E		Kruskal-Wallis statistic	263.2
cluster1 vs. cluster6	-122.2	Yes	****	<0.0001	A-F
cluster2 vs. cluster3	-123.4	Yes	****	<0.0001	B-C		Data summary
cluster2 vs. cluster4	-173.1	Yes	****	<0.0001	B-D		Number of treatments (columns)	6
cluster2 vs. cluster5	-221.4	Yes	****	<0.0001	B-E		Number of values (total)	297
cluster2 vs. cluster6	-192.7	Yes	****	<0.0001	B-F
cluster3 vs. cluster4	-49.68	No	ns	0.2672	C-D
cluster3 vs. cluster5	-98.04	Yes	****	<0.0001	C-E
cluster3 vs. cluster6	-69.29	Yes	*	0.0167	C-F
cluster4 vs. cluster5	-48.36	No	ns	0.4195	D-E
cluster4 vs. cluster6	-19.61	No	ns	>0.9999	D-F
cluster5 vs. cluster6	28.74	No	ns	>0.9999	E-F
Test details	Mean rank 1	Mean rank 2	Mean rank diff.	n1	n2
cluster1 vs. cluster2	124.1	53.66	70.43	63	95
cluster1 vs. cluster3	124.1	177	-52.94	63	51
cluster1 vs. cluster4	124.1	226.7	-102.6	63	25
cluster1 vs. cluster5	124.1	275.1	-151	63	39
cluster1 vs. cluster6	124.1	246.3	-122.2	63	24
cluster2 vs. cluster3	53.66	177	-123.4	95	51
cluster2 vs. cluster4	53.66	226.7	-173.1	95	25
cluster2 vs. cluster5	53.66	275.1	-221.4	95	39
cluster2 vs. cluster6	53.66	246.3	-192.7	95	24
cluster3 vs. cluster4	177	226.7	-49.68	51	25
cluster3 vs. cluster5	177	275.1	-98.04	51	39
cluster3 vs. cluster6	177	246.3	-69.29	51	24
cluster4 vs. cluster5	226.7	275.1	-48.36	25	39
cluster4 vs. cluster6	226.7	246.3	-19.61	25	24
cluster5 vs. cluster6	275.1	246.3	28.74	39	24

## Sheet: introns clusters
Number of families	1						Table Analyzed	introns % clusters
Number of comparisons per family	15
Alpha	0.05						Kruskal-Wallis test
							P value	<0.0001
Dunn's multiple comparisons test	Mean rank diff.	Significant?	Summary	Adjusted P Value			Exact or approximate P value?	Approximate
cluster1 vs. cluster2	-66.8	Yes	****	<0.0001	A-B		P value summary	****
cluster1 vs. cluster3	64.33	Yes	**	0.001	A-C		Do the medians vary signif. (P < 0.05)?	Yes
cluster1 vs. cluster4	102.5	Yes	****	<0.0001	A-D		Number of groups	6
cluster1 vs. cluster5	158	Yes	****	<0.0001	A-E		Kruskal-Wallis statistic	271.7
cluster1 vs. cluster6	127.3	Yes	****	<0.0001	A-F
cluster2 vs. cluster3	131.1	Yes	****	<0.0001	B-C		Data summary
cluster2 vs. cluster4	169.3	Yes	****	<0.0001	B-D		Number of treatments (columns)	6
cluster2 vs. cluster5	224.8	Yes	****	<0.0001	B-E		Number of values (total)	297
cluster2 vs. cluster6	194.1	Yes	****	<0.0001	B-F
cluster3 vs. cluster4	38.16	No	ns	>0.9999	C-D
cluster3 vs. cluster5	93.64	Yes	****	<0.0001	C-E
cluster3 vs. cluster6	62.92	Yes	*	0.0462	C-F
cluster4 vs. cluster5	55.48	No	ns	0.1753	D-E
cluster4 vs. cluster6	24.76	No	ns	>0.9999	D-F
cluster5 vs. cluster6	-30.72	No	ns	>0.9999	E-F
Test details	Mean rank 1	Mean rank 2	Mean rank diff.	n1	n2
cluster1 vs. cluster2	178.3	245.1	-66.8	63	95
cluster1 vs. cluster3	178.3	114	64.33	63	51
cluster1 vs. cluster4	178.3	75.84	102.5	63	25
cluster1 vs. cluster5	178.3	20.36	158	63	39
cluster1 vs. cluster6	178.3	51.08	127.3	63	24
cluster2 vs. cluster3	245.1	114	131.1	95	51
cluster2 vs. cluster4	245.1	75.84	169.3	95	25
cluster2 vs. cluster5	245.1	20.36	224.8	95	39
cluster2 vs. cluster6	245.1	51.08	194.1	95	24
cluster3 vs. cluster4	114	75.84	38.16	51	25
cluster3 vs. cluster5	114	20.36	93.64	51	39
cluster3 vs. cluster6	114	51.08	62.92	51	24
cluster4 vs. cluster5	75.84	20.36	55.48	25	39
cluster4 vs. cluster6	75.84	51.08	24.76	25	24
cluster5 vs. cluster6	20.36	51.08	-30.72	39	24
