# Supplementary material for: Heterogeneous RNA editing and influence of ADAR2 on mesothelioma chemoresistance and the tumor microenvironment
Source: Mol Oncol. 2022 Oct 31;16(22):3949–74. doi: 10.1002/1878-0261.13322 (PMC9718120; doi:10.1002/1878-0261.13322)
Supplement: Supplementary file 2 — Table S1. List of Cell lines. Table S2. Demographics of pleural mesothelioma patients in TMA. Table S3. List of Primers. Table S4. Analysis of variance of the editing clusters based on the genomic region edited in the mesothelioma TCGA and Bueno RNA‐seq datasets. Table S5. Analysis of variance of the editing clusters based on the genomic region edited in the mesothelioma primary cultures FunGeST RNA‐seq dataset. Table S6. List of genes correlating with ADAR2 expression in mesothelioma TCGA dataset. Table S7. List of genes correlating with ADAR2 expression in mesothelioma TCGA dataset and part of deregulated NF2/Hippo pathway‐related genes. Table S8. Analysis of variance of flow cytometry data in Mero95 and RN5 WT, KD, and rescue cell lines. Table S9. List of DHFR‐edited sites in tumors (T) vs. normal tissue (N), and in mesothelioma (MESO). Table S10. List TYMS editing sites. [file MOL2-16-3949-s002.zip › Table S5 clusters FunGeST ANOVA.xlsx]

## Sheet: Readme
Table S5
Analysis of variance of the editing clusters based on genomic region edited in the mesothelioma primary cultures FunGeST RNA-seq dataset

## Sheet: exons
Number of families	1									Table Analyzed	exons % cluster inserm incl transcript and utr
Number of comparisons per family	15									Data sets analyzed	A-F
Alpha	0.05
										ANOVA summary
Tukey's multiple comparisons test	Mean Diff.	95.00% CI of diff.	Significant?	Summary	Adjusted P Value					F	23.15
Cluster 1 vs. Cluster 2	-2.246	-4.651 to 0.1589	No	ns	0.0803	A-B				P value	<0.0001
Cluster 1 vs. Cluster 3	-2.726	-5.275 to -0.1784	Yes	*	0.0293	A-C				P value summary	****
Cluster 1 vs. Cluster 4	-4.051	-6.375 to -1.727	Yes	****	<0.0001	A-D				Significant diff. among means (P < 0.05)?	Yes
Cluster 1 vs. Cluster 5	-5.6	-7.803 to -3.398	Yes	****	<0.0001	A-E				R square	0.6662
Cluster 1 vs. Cluster 6	-6.9	-9.448 to -4.352	Yes	****	<0.0001	A-F
Cluster 2 vs. Cluster 3	-0.4804	-2.484 to 1.523	No	ns	0.9804	B-C				Brown-Forsythe test
Cluster 2 vs. Cluster 4	-1.805	-3.515 to -0.09500	Yes	*	0.0328	B-D				F (DFn, DFd)	0.8549 (5, 58)
Cluster 2 vs. Cluster 5	-3.354	-4.894 to -1.814	Yes	****	<0.0001	B-E				P value	0.5169
Cluster 2 vs. Cluster 6	-4.654	-6.657 to -2.650	Yes	****	<0.0001	B-F				P value summary	ns
Cluster 3 vs. Cluster 4	-1.325	-3.230 to 0.5812	No	ns	0.3286	C-D				Are SDs significantly different (P < 0.05)?	No
Cluster 3 vs. Cluster 5	-2.874	-4.629 to -1.119	Yes	***	0.0001	C-E
Cluster 3 vs. Cluster 6	-4.174	-6.347 to -2.001	Yes	****	<0.0001	C-F				Bartlett's test
Cluster 4 vs. Cluster 5	-1.549	-2.960 to -0.1387	Yes	*	0.0233	D-E				Bartlett's statistic (corrected)	9.821
Cluster 4 vs. Cluster 6	-2.849	-4.755 to -0.9431	Yes	***	0.0006	D-F				P value	0.0805
Cluster 5 vs. Cluster 6	-1.3	-3.054 to 0.4552	No	ns	0.2616	E-F				P value summary	ns
										Are SDs significantly different (P < 0.05)?	No
Test details	Mean 1	Mean 2	Mean Diff.	SE of diff.	n1	n2	q	DF
Cluster 1 vs. Cluster 2	8.587	10.83	-2.246	0.8161	4	10	3.892	58		ANOVA table	SS	DF	MS	F (DFn, DFd)	P value
Cluster 1 vs. Cluster 3	8.587	11.31	-2.726	0.8646	4	7	4.46	58		Treatment (between columns)	220.3	5	44.05	F (5, 58) = 23.15	P<0.0001
Cluster 1 vs. Cluster 4	8.587	12.64	-4.051	0.7887	4	13	7.264	58		Residual (within columns)	110.4	58	1.903
Cluster 1 vs. Cluster 5	8.587	14.19	-5.6	0.7473	4	23	10.6	58		Total	330.6	63
Cluster 1 vs. Cluster 6	8.587	15.49	-6.9	0.8646	4	7	11.29	58
Cluster 2 vs. Cluster 3	10.83	11.31	-0.4804	0.6798	10	7	0.9993	58		Data summary
Cluster 2 vs. Cluster 4	10.83	12.64	-1.805	0.5802	10	13	4.399	58		Number of treatments (columns)	6
Cluster 2 vs. Cluster 5	10.83	14.19	-3.354	0.5225	10	23	9.079	58		Number of values (total)	64
Cluster 2 vs. Cluster 6	10.83	15.49	-4.654	0.6798	10	7	9.682	58
Cluster 3 vs. Cluster 4	11.31	12.64	-1.325	0.6467	7	13	2.897	58
Cluster 3 vs. Cluster 5	11.31	14.19	-2.874	0.5954	7	23	6.826	58
Cluster 3 vs. Cluster 6	11.31	15.49	-4.174	0.7373	7	7	8.005	58
Cluster 4 vs. Cluster 5	12.64	14.19	-1.549	0.4786	13	23	4.578	58
Cluster 4 vs. Cluster 6	12.64	15.49	-2.849	0.6467	13	7	6.23	58
Cluster 5 vs. Cluster 6	14.19	15.49	-1.3	0.5954	23	7	3.087	58

## Sheet: intergenic
Number of families	1									Table Analyzed	intergenic % cluster inserm
Number of comparisons per family	15									Data sets analyzed	A-F
Alpha	0.05
										ANOVA summary
Tukey's multiple comparisons test	Mean Diff.	95.00% CI of diff.	Significant?	Summary	Adjusted P Value					F	2.918
Cluster 1 vs. Cluster 2	-0.3328	-0.7523 to 0.08680	No	ns	0.1961	A-B				P value	0.0204
Cluster 1 vs. Cluster 3	-0.3518	-0.7963 to 0.09275	No	ns	0.1981	A-C				P value summary	*
Cluster 1 vs. Cluster 4	-0.5022	-0.9077 to -0.09674	Yes	**	0.0071	A-D				Significant diff. among means (P < 0.05)?	Yes
Cluster 1 vs. Cluster 5	-0.3074	-0.6915 to 0.07684	No	ns	0.1885	A-E				R square	0.201
Cluster 1 vs. Cluster 6	-0.2923	-0.7368 to 0.1523	No	ns	0.3904	A-F
Cluster 2 vs. Cluster 3	-0.01899	-0.3685 to 0.3305	No	ns	>0.9999	B-C				Brown-Forsythe test
Cluster 2 vs. Cluster 4	-0.1695	-0.4678 to 0.1288	No	ns	0.5539	B-D				F (DFn, DFd)	0.9467 (5, 58)
Cluster 2 vs. Cluster 5	0.02541	-0.2432 to 0.2940	No	ns	0.9998	B-E				P value	0.458
Cluster 2 vs. Cluster 6	0.04051	-0.3090 to 0.3900	No	ns	0.9994	B-F				P value summary	ns
Cluster 3 vs. Cluster 4	-0.1505	-0.4830 to 0.1820	No	ns	0.7651	C-D				Are SDs significantly different (P < 0.05)?	No
Cluster 3 vs. Cluster 5	0.04441	-0.2617 to 0.3505	No	ns	0.9981	C-E
Cluster 3 vs. Cluster 6	0.05951	-0.3196 to 0.4386	No	ns	0.9972	C-F				Bartlett's test
Cluster 4 vs. Cluster 5	0.1949	-0.05120 to 0.4410	No	ns	0.1975	D-E				Bartlett's statistic (corrected)	9.29
Cluster 4 vs. Cluster 6	0.21	-0.1225 to 0.5425	No	ns	0.4359	D-F				P value	0.098
Cluster 5 vs. Cluster 6	0.0151	-0.2910 to 0.3212	No	ns	>0.9999	E-F				P value summary	ns
										Are SDs significantly different (P < 0.05)?	No
Test details	Mean 1	Mean 2	Mean Diff.	SE of diff.	n1	n2	q	DF
Cluster 1 vs. Cluster 2	1.253	1.586	-0.3328	0.1424	4	10	3.306	58		ANOVA table	SS	DF	MS	F (DFn, DFd)	P value
Cluster 1 vs. Cluster 3	1.253	1.605	-0.3518	0.1508	4	7	3.298	58		Treatment (between columns)	0.8449	5	0.169	F (5, 58) = 2.918	P=0.0204
Cluster 1 vs. Cluster 4	1.253	1.755	-0.5022	0.1376	4	13	5.162	58		Residual (within columns)	3.359	58	0.05791
Cluster 1 vs. Cluster 5	1.253	1.561	-0.3074	0.1304	4	23	3.334	58		Total	4.204	63
Cluster 1 vs. Cluster 6	1.253	1.546	-0.2923	0.1508	4	7	2.74	58
Cluster 2 vs. Cluster 3	1.586	1.605	-0.01899	0.1186	10	7	0.2265	58		Data summary
Cluster 2 vs. Cluster 4	1.586	1.755	-0.1695	0.1012	10	13	2.368	58		Number of treatments (columns)	6
Cluster 2 vs. Cluster 5	1.586	1.561	0.02541	0.09115	10	23	0.3943	58		Number of values (total)	64
Cluster 2 vs. Cluster 6	1.586	1.546	0.04051	0.1186	10	7	0.4831	58
Cluster 3 vs. Cluster 4	1.605	1.755	-0.1505	0.1128	7	13	1.886	58
Cluster 3 vs. Cluster 5	1.605	1.561	0.04441	0.1039	7	23	0.6046	58
Cluster 3 vs. Cluster 6	1.605	1.546	0.05951	0.1286	7	7	0.6543	58
Cluster 4 vs. Cluster 5	1.755	1.561	0.1949	0.0835	13	23	3.301	58
Cluster 4 vs. Cluster 6	1.755	1.546	0.21	0.1128	13	7	2.632	58
Cluster 5 vs. Cluster 6	1.561	1.546	0.0151	0.1039	23	7	0.2055	58

## Sheet: 5k upstream
Number of families	1									Table Analyzed	5k upstream % cluster inserm
Number of comparisons per family	15									Data sets analyzed	A-F
Alpha	0.05
										ANOVA summary
Tukey's multiple comparisons test	Mean Diff.	95.00% CI of diff.	Significant?	Summary	Adjusted P Value					F	12.21
Cluster 1 vs. Cluster 2	0.8427	-0.8709 to 2.556	No	ns	0.6971	A-B				P value	<0.0001
Cluster 1 vs. Cluster 3	0.4434	-1.372 to 2.259	No	ns	0.9788	A-C				P value summary	****
Cluster 1 vs. Cluster 4	1.841	0.1852 to 3.498	Yes	*	0.0209	A-D				Significant diff. among means (P < 0.05)?	Yes
Cluster 1 vs. Cluster 5	2.12	0.5507 to 3.689	Yes	**	0.0025	A-E				R square	0.5128
Cluster 1 vs. Cluster 6	3.578	1.763 to 5.394	Yes	****	<0.0001	A-F
Cluster 2 vs. Cluster 3	-0.3994	-1.827 to 1.028	No	ns	0.9618	B-C				Brown-Forsythe test
Cluster 2 vs. Cluster 4	0.9986	-0.2197 to 2.217	No	ns	0.1679	B-D				F (DFn, DFd)	0.2200 (5, 58)
Cluster 2 vs. Cluster 5	1.277	0.1799 to 2.374	Yes	*	0.0136	B-E				P value	0.9525
Cluster 2 vs. Cluster 6	2.736	1.308 to 4.163	Yes	****	<0.0001	B-F				P value summary	ns
Cluster 3 vs. Cluster 4	1.398	0.04006 to 2.756	Yes	*	0.0401	C-D				Are SDs significantly different (P < 0.05)?	No
Cluster 3 vs. Cluster 5	1.676	0.4261 to 2.927	Yes	**	0.0028	C-E
Cluster 3 vs. Cluster 6	3.135	1.587 to 4.683	Yes	****	<0.0001	C-F				Bartlett's test
Cluster 4 vs. Cluster 5	0.2785	-0.7266 to 1.284	No	ns	0.9633	D-E				Bartlett's statistic (corrected)	1.604
Cluster 4 vs. Cluster 6	1.737	0.3790 to 3.095	Yes	**	0.0049	D-F				P value	0.9007
Cluster 5 vs. Cluster 6	1.458	0.2081 to 2.709	Yes	*	0.0133	E-F				P value summary	ns
										Are SDs significantly different (P < 0.05)?	No
Test details	Mean 1	Mean 2	Mean Diff.	SE of diff.	n1	n2	q	DF
Cluster 1 vs. Cluster 2	16.51	15.67	0.8427	0.5815	4	10	2.05	58		ANOVA table	SS	DF	MS	F (DFn, DFd)	P value
Cluster 1 vs. Cluster 3	16.51	16.07	0.4434	0.616	4	7	1.018	58		Treatment (between columns)	58.97	5	11.79	F (5, 58) = 12.21	P<0.0001
Cluster 1 vs. Cluster 4	16.51	14.67	1.841	0.562	4	13	4.634	58		Residual (within columns)	56.03	58	0.966
Cluster 1 vs. Cluster 5	16.51	14.39	2.12	0.5324	4	23	5.63	58		Total	115	63
Cluster 1 vs. Cluster 6	16.51	12.93	3.578	0.616	4	7	8.215	58
Cluster 2 vs. Cluster 3	15.67	16.07	-0.3994	0.4844	10	7	1.166	58		Data summary
Cluster 2 vs. Cluster 4	15.67	14.67	0.9986	0.4134	10	13	3.416	58		Number of treatments (columns)	6
Cluster 2 vs. Cluster 5	15.67	14.39	1.277	0.3723	10	23	4.851	58		Number of values (total)	64
Cluster 2 vs. Cluster 6	15.67	12.93	2.736	0.4844	10	7	7.987	58
Cluster 3 vs. Cluster 4	16.07	14.67	1.398	0.4608	7	13	4.291	58
Cluster 3 vs. Cluster 5	16.07	14.39	1.676	0.4243	7	23	5.588	58
Cluster 3 vs. Cluster 6	16.07	12.93	3.135	0.5254	7	7	8.439	58
Cluster 4 vs. Cluster 5	14.67	14.39	0.2785	0.341	13	23	1.155	58
Cluster 4 vs. Cluster 6	14.67	12.93	1.737	0.4608	13	7	5.331	58
Cluster 5 vs. Cluster 6	14.39	12.93	1.458	0.4243	23	7	4.862	58

## Sheet: introns
Number of families	1									Table Analyzed	intron % cluster inserm
Number of comparisons per family	15									Data sets analyzed	A-F
Alpha	0.05
										ANOVA summary
Tukey's multiple comparisons test	Mean Diff.	95.00% CI of diff.	Significant?	Summary	Adjusted P Value					F	171.2
Cluster 1 vs. Cluster 2	5.292	2.985 to 7.600	Yes	****	<0.0001	A-B				P value	<0.0001
Cluster 1 vs. Cluster 3	9.088	6.643 to 11.53	Yes	****	<0.0001	A-C				P value summary	****
Cluster 1 vs. Cluster 4	10.99	8.755 to 13.22	Yes	****	<0.0001	A-D				Significant diff. among means (P < 0.05)?	Yes
Cluster 1 vs. Cluster 5	14.66	12.55 to 16.77	Yes	****	<0.0001	A-E				R square	0.9365
Cluster 1 vs. Cluster 6	18.19	15.74 to 20.63	Yes	****	<0.0001	A-F
Cluster 2 vs. Cluster 3	3.796	1.873 to 5.718	Yes	****	<0.0001	B-C				Brown-Forsythe test
Cluster 2 vs. Cluster 4	5.693	4.052 to 7.334	Yes	****	<0.0001	B-D				F (DFn, DFd)	1.798 (5, 58)
Cluster 2 vs. Cluster 5	9.368	7.891 to 10.85	Yes	****	<0.0001	B-E				P value	0.1275
Cluster 2 vs. Cluster 6	12.9	10.98 to 14.82	Yes	****	<0.0001	B-F				P value summary	ns
Cluster 3 vs. Cluster 4	1.897	0.06870 to 3.726	Yes	*	0.0377	C-D				Are SDs significantly different (P < 0.05)?	No
Cluster 3 vs. Cluster 5	5.572	3.889 to 7.256	Yes	****	<0.0001	C-E
Cluster 3 vs. Cluster 6	9.102	7.017 to 11.19	Yes	****	<0.0001	C-F				Bartlett's test
Cluster 4 vs. Cluster 5	3.675	2.322 to 5.028	Yes	****	<0.0001	D-E				Bartlett's statistic (corrected)	7.467
Cluster 4 vs. Cluster 6	7.204	5.376 to 9.033	Yes	****	<0.0001	D-F				P value	0.1881
Cluster 5 vs. Cluster 6	3.529	1.846 to 5.213	Yes	****	<0.0001	E-F				P value summary	ns
										Are SDs significantly different (P < 0.05)?	No
Test details	Mean 1	Mean 2	Mean Diff.	SE of diff.	n1	n2	q	DF
Cluster 1 vs. Cluster 2	44.57	39.27	5.292	0.783	4	10	9.559	58		ANOVA table	SS	DF	MS	F (DFn, DFd)	P value
Cluster 1 vs. Cluster 3	44.57	35.48	9.088	0.8295	4	7	15.49	58		Treatment (between columns)	1499	5	299.8	F (5, 58) = 171.2	P<0.0001
Cluster 1 vs. Cluster 4	44.57	33.58	10.99	0.7567	4	13	20.53	58		Residual (within columns)	101.6	58	1.752
Cluster 1 vs. Cluster 5	44.57	29.91	14.66	0.717	4	23	28.92	58		Total	1601	63
Cluster 1 vs. Cluster 6	44.57	26.38	18.19	0.8295	4	7	31.01	58
Cluster 2 vs. Cluster 3	39.27	35.48	3.796	0.6522	10	7	8.23	58		Data summary
Cluster 2 vs. Cluster 4	39.27	33.58	5.693	0.5567	10	13	14.46	58		Number of treatments (columns)	6
Cluster 2 vs. Cluster 5	39.27	29.91	9.368	0.5013	10	23	26.43	58		Number of values (total)	64
Cluster 2 vs. Cluster 6	39.27	26.38	12.9	0.6522	10	7	27.97	58
Cluster 3 vs. Cluster 4	35.48	33.58	1.897	0.6205	7	13	4.324	58
Cluster 3 vs. Cluster 5	35.48	29.91	5.572	0.5713	7	23	13.79	58
Cluster 3 vs. Cluster 6	35.48	26.38	9.102	0.7074	7	7	18.19	58
Cluster 4 vs. Cluster 5	33.58	29.91	3.675	0.4592	13	23	11.32	58
Cluster 4 vs. Cluster 6	33.58	26.38	7.204	0.6205	13	7	16.42	58
Cluster 5 vs. Cluster 6	29.91	26.38	3.529	0.5713	23	7	8.736	58

## Sheet: 5k downstream
Number of families	1						Table Analyzed	5k downstream % cluster inserm
Number of comparisons per family	15
Alpha	0.05						Kruskal-Wallis test
							P value	<0.0001
Dunn's multiple comparisons test	Mean rank diff.	Significant?	Summary	Adjusted P Value			Exact or approximate P value?	Approximate
Cluster 1 vs. Cluster 2	-7	No	ns	>0.9999	A-B		P value summary	****
Cluster 1 vs. Cluster 3	-15.5	No	ns	>0.9999	A-C		Do the medians vary signif. (P < 0.05)?	Yes
Cluster 1 vs. Cluster 4	-25.88	No	ns	0.2256	A-D		Number of groups	6
Cluster 1 vs. Cluster 5	-43.28	Yes	***	0.0003	A-E		Kruskal-Wallis statistic	58.63
Cluster 1 vs. Cluster 6	-58.5	Yes	****	<0.0001	A-F
Cluster 2 vs. Cluster 3	-8.5	No	ns	>0.9999	B-C		Data summary
Cluster 2 vs. Cluster 4	-18.88	No	ns	0.2384	B-D		Number of treatments (columns)	6
Cluster 2 vs. Cluster 5	-36.28	Yes	****	<0.0001	B-E		Number of values (total)	64
Cluster 2 vs. Cluster 6	-51.5	Yes	****	<0.0001	B-F
Cluster 3 vs. Cluster 4	-10.38	No	ns	>0.9999	C-D
Cluster 3 vs. Cluster 5	-27.78	Yes	**	0.0082	C-E
Cluster 3 vs. Cluster 6	-43	Yes	***	0.0002	C-F
Cluster 4 vs. Cluster 5	-17.4	No	ns	0.1062	D-E
Cluster 4 vs. Cluster 6	-32.62	Yes	**	0.0028	D-F
Cluster 5 vs. Cluster 6	-15.22	No	ns	0.8746	E-F
Test details	Mean rank 1	Mean rank 2	Mean rank diff.	n1	n2
Cluster 1 vs. Cluster 2	2.5	9.5	-7	4	10
Cluster 1 vs. Cluster 3	2.5	18	-15.5	4	7
Cluster 1 vs. Cluster 4	2.5	28.38	-25.88	4	13
Cluster 1 vs. Cluster 5	2.5	45.78	-43.28	4	23
Cluster 1 vs. Cluster 6	2.5	61	-58.5	4	7
Cluster 2 vs. Cluster 3	9.5	18	-8.5	10	7
Cluster 2 vs. Cluster 4	9.5	28.38	-18.88	10	13
Cluster 2 vs. Cluster 5	9.5	45.78	-36.28	10	23
Cluster 2 vs. Cluster 6	9.5	61	-51.5	10	7
Cluster 3 vs. Cluster 4	18	28.38	-10.38	7	13
Cluster 3 vs. Cluster 5	18	45.78	-27.78	7	23
Cluster 3 vs. Cluster 6	18	61	-43	7	7
Cluster 4 vs. Cluster 5	28.38	45.78	-17.4	13	23
Cluster 4 vs. Cluster 6	28.38	61	-32.62	13	7
Cluster 5 vs. Cluster 6	45.78	61	-15.22	23	7
