# Supplementary material for: Heterogeneous RNA editing and influence of ADAR2 on mesothelioma chemoresistance and the tumor microenvironment
Source: Mol Oncol. 2022 Oct 31;16(22):3949–74. doi: 10.1002/1878-0261.13322 (PMC9718120; doi:10.1002/1878-0261.13322)
Supplement: Supplementary file 2 — Table S1. List of Cell lines. Table S2. Demographics of pleural mesothelioma patients in TMA. Table S3. List of Primers. Table S4. Analysis of variance of the editing clusters based on the genomic region edited in the mesothelioma TCGA and Bueno RNA‐seq datasets. Table S5. Analysis of variance of the editing clusters based on the genomic region edited in the mesothelioma primary cultures FunGeST RNA‐seq dataset. Table S6. List of genes correlating with ADAR2 expression in mesothelioma TCGA dataset. Table S7. List of genes correlating with ADAR2 expression in mesothelioma TCGA dataset and part of deregulated NF2/Hippo pathway‐related genes. Table S8. Analysis of variance of flow cytometry data in Mero95 and RN5 WT, KD, and rescue cell lines. Table S9. List of DHFR‐edited sites in tumors (T) vs. normal tissue (N), and in mesothelioma (MESO). Table S10. List TYMS editing sites. [file MOL2-16-3949-s002.zip › Table S6 tcga adarb1 correlation.xlsx]

## Sheet: tcga adarb1 correlation
Table S6: List of genes correlating with ADAR2 expression in TCGA
Correlated Gene	Cytoband	Spearman's Correlation	p-Value	q-Value
GLIS3	9p24.2	0.608898	3.91836e-10	7.74621e-06
CCBE1	18q21.32	0.573306	6.49258e-09	3.2088e-05
ALPK2	18q21.31-q21.32	0.565721	1.13198e-08	3.80417e-05
FADS3	11q12.2	0.565448	1.15459e-08	3.80417e-05
TP53I11	11p11.2	0.563297	1.3481e-08	3.80722e-05
NPPB	1p36.22	0.558674	1.87407e-08	4.05318e-05
STC2	5q35.2	0.55094	3.2156e-08	5.29743e-05
TMEM184B	22q13.1	0.543103	5.48148e-08	8.33565e-05
ADAMTS5	21q21.3	0.537873	7.76683e-08	0.000102362
LINC00319	21q22.3	0.53687	8.29765e-08	0.000102523
IGF2BP1	17q21.32	0.535443	9.11333e-08	0.000105977
FTSJ1	Xp11.23	0.529288	1.35872e-07	0.000141371
IMPDH1	7q32.1	0.521852	2.17851e-07	0.000215335
FAM27C	9q13	0.520764	2.33212e-07	0.000219541
KDELR2	7p22.1	0.513378	3.68084e-07	0.00029227
GPR176	15q14-q15.1	0.512958	3.77619e-07	0.00029227
TSPAN9	12p13.33-p13.32	0.512667	3.8439e-07	0.00029227
IGFBP3	7p12.3	0.510352	4.42365e-07	0.000312326
TIAM2	6q25.2-q25.3	0.508894	4.83038e-07	0.000329282
DNAH11	7p15.3	0.507969	5.10638e-07	0.000336493
ARHGAP29	1p22.1	0.505048	6.07976e-07	0.000353502
SLC4A5	2p13.1	0.501258	7.60646e-07	0.000400276
SAMD4A	14q22.2	0.501239	7.61461e-07	0.000400276
C4ORF46	4q32.1	0.50062	7.89659e-07	0.000400276
STC1	8p21.2	0.497448	9.50109e-07	0.000469568
CHN1	2q31.1	0.496027	1.03163e-06	0.000485578
ABHD17C	15q25.1	0.494131	1.15064e-06	0.000529002
DEPDC7	11p13	0.486732	1.75126e-06	0.000728599
C1ORF198	1q42.2	0.485802	1.84486e-06	0.000728599
CARD10	22q13.1	0.485456	1.88093e-06	0.000728599
MAP7D3	Xq26.3	0.485401	1.88668e-06	0.000728599
ACHE	7q22.1	0.483852	2.0568e-06	0.000728599
FAM189A1	15q13.1	0.483542	2.09252e-06	0.000728599
SLC39A14	8p21.3	0.483506	2.09676e-06	0.000728599
SHROOM1	5q31.1	0.483469	2.10101e-06	0.000728599
INSIG2	2q14.1-q14.2	0.483196	2.13313e-06	0.000728599
MCHR1	22q13.2	0.483094	2.14521e-06	0.000728599
ATP8B1	18q21.31	0.48285	2.17448e-06	0.000728599
OXTR	3p25.3	0.481629	2.32642e-06	0.00073888
TPM1	15q22.2	0.481574	2.33345e-06	0.00073888
CSRP2	12q21.2	0.48141	2.35467e-06	0.00073888
TNFAIP8L1	19p13.3	0.479642	2.59518e-06	0.000789294
RPS6KA2	6q27	0.478731	2.72802e-06	0.000795209
PTPRR	12q15	0.478487	2.76464e-06	0.000795209
PPP2R5B	11q13.1	0.478366	2.78293e-06	0.000795209
CEMIP	15q25.1	0.477874	2.85871e-06	0.000795209
TMEM181	6q25.3	0.477874	2.85871e-06	0.000795209
STX1A	7q11.23	0.477437	2.9277e-06	0.000795209
LOXL2	8p21.3	0.477382	2.93643e-06	0.000795209
C8ORF58	8p21.3	0.476197	3.13178e-06	0.000820108
USB1	16q21	0.475888	3.18486e-06	0.000820108
ASPHD2	22q12.1	0.475833	3.19431e-06	0.000820108
NADK2	5p13.2	0.475505	3.25159e-06	0.000824111
PRAF2	Xp11.23	0.474357	3.45978e-06	0.000857481
PLEKHA8	7p14.3	0.474302	3.47e-06	0.000857481
TARS3	15q26.3	0.47299	3.72399e-06	0.000908884
CCIN	9p13.3	0.471814	3.9664e-06	0.00095624
APMAP	20p11.21	0.471586	4.01493e-06	0.000956279
PYY2	17q11.2	0.471012	4.14012e-06	0.000968321
TSPAN2	1p13.2	0.470803	4.18658e-06	0.000968321
TMEM237	2q33.1	0.470584	4.2357e-06	0.000968321
MAST2	1p34.1	0.470292	4.30204e-06	0.000968321
ABCA4	1p22.1	0.470256	4.3104e-06	0.000968321
CHST1	11p11.2	0.469326	4.52883e-06	0.00100596
ST6GALNAC5	1p31.1	0.469035	4.59948e-06	0.0010103
AMER1	Xq11.2	0.468707	4.68019e-06	0.0010142
HOATZ	11q23.1	0.468531	4.72408e-06	0.0010142
ADM2	22q13.33	0.467267	5.05046e-06	0.0010293
LOX	5q23.1	0.465645	5.50053e-06	0.00107632
FRMD4A	10p13	0.465463	5.5534e-06	0.00107632
SGTB	5q12.3	0.464169	5.94268e-06	0.00113393
MTHFD2	2p13.1	0.464096	5.96536e-06	0.00113393
NRIP3	11p15.4	0.462802	6.38166e-06	0.0011945
ARAP3	5q31.3	0.462237	6.57186e-06	0.0011945
CCDC150	2q33.1	0.462073	6.62807e-06	0.0011945
DENND2A	7q34	0.461981	6.65949e-06	0.0011945
SERPINH1	11q13.5	0.461836	6.71006e-06	0.0011945
ARFGAP3	22q13.2	0.461672	6.76738e-06	0.0011945
MEIS3	19q13.32	0.461672	6.76738e-06	0.0011945
ARSB	5q14.1	0.459594	7.53437e-06	0.00129519
RTKN2	10q21.2	0.459175	7.6987e-06	0.00129901
CCNE1	19q12	0.459138	7.71314e-06	0.00129901
PODNL1	19p13.12	0.458118	8.12815e-06	0.00132798
CCDC184	12q13.11	0.45748	8.39808e-06	0.00135987
HENMT1	1p13.3	0.457334	8.46095e-06	0.00135987
TRAM2	6p12.2	0.456951	8.62808e-06	0.00136638
UCN2	3p21.31	0.455533	9.27483e-06	0.00144373
SCD	10q24.31	0.454418	9.81497e-06	0.00148116
NRP2	2q33.3	0.452559	1.07816e-05	0.00160551
FSTL1	3q13.33	0.452522	1.08014e-05	0.00160551
WWC3	Xp22.2	0.450335	1.20548e-05	0.00177844
MIR1915HG	10p12.31	0.449479	1.25819e-05	0.00182891
TPST2	22q12.1	0.448732	1.30593e-05	0.00186956
LINC02693	17p11.2	0.448403	1.32742e-05	0.00186956
ADAMTS16	5p15.32	0.448387	1.32849e-05	0.00186956
PLOD1	1p36.22	0.448312	1.33344e-05	0.00186956
HOXD1	2q31.1	0.448094	1.34802e-05	0.00187668
MOV10L1	22q13.33	0.447221	1.40766e-05	0.00194601
PIF1	15q22.31	0.446818	1.43603e-05	0.00197145
MGAT1	5q35.3	0.446344	1.47007e-05	0.00200427
HSPB3	5q11.2	0.446007	1.49473e-05	0.00200831
P3H1	1p34.2	0.445342	1.54459e-05	0.00201193
SQLE	8q24.13	0.445178	1.55711e-05	0.00201193
STK39	2q24.3	0.443118	1.72268e-05	0.00221141
TICRR	15q26.1	0.442772	1.75209e-05	0.00222626
HPRT1	Xq26.2-q26.3	0.442717	1.75678e-05	0.00222626
SEMA7A	15q24.1	0.442425	1.78197e-05	0.0022438
MSL3	Xp22.2	0.44217	1.80428e-05	0.0022472
MCU	10q22.1	0.442006	1.81877e-05	0.0022472
PDK3	Xp22.11	0.439965	2.00837e-05	0.00240627
HOXA9	7p15.2	0.439801	2.02438e-05	0.00241085
PLXND1	3q22.1	0.439673	2.03692e-05	0.00241125
COL12A1	6q13-q14.1	0.439528	2.05134e-05	0.00241386
TNFSF4	1q25.1	0.439145	2.08963e-05	0.00244438
ALDOC	17q11.2	0.438762	2.1286e-05	0.00246083
FANCB	Xp22.2	0.438106	2.19698e-05	0.0024961
GDF6	8q22.1	0.437176	2.29737e-05	0.00255125
C9ORF40	9q21.13	0.437031	2.3135e-05	0.00255125
TES	7q31.2	0.436921	2.32567e-05	0.00255125
MYLK	3q21.1	0.436192	2.40833e-05	0.00260927
PPP1R18	6p21.33	0.435864	2.44642e-05	0.00260927
NT5E	6q14.3	0.435536	2.48507e-05	0.00260927
CDCA7	2q31.1	0.4355	2.4894e-05	0.00260927
GDNF	5p13.2	0.435474	2.49243e-05	0.00260927
SCML2	Xp22.13	0.435463	2.49374e-05	0.00260927
LAYN	11q23.1	0.43488	2.56408e-05	0.00260927
CHD7	8q12.2	0.434825	2.57077e-05	0.00260927
RHOBTB1	10q21.2	0.434534	2.60673e-05	0.00260927
CNN2	19p13.3	0.434297	2.63628e-05	0.00260927
PORCN	Xp11.23	0.434206	2.64773e-05	0.00260927
UPF3B	Xq24	0.434169	2.65233e-05	0.00260927
FAM167B	1p35.2	0.434133	2.65693e-05	0.00260927
PRDX4	Xp22.11	0.43406	2.66615e-05	0.00260927
KCNK6	19q13.2	0.433604	2.72448e-05	0.00264021
LARP6	15q23	0.433422	2.74815e-05	0.00265015
KCNN2	5q22.3	0.432974	2.8071e-05	0.00268085
PNPLA3	22q13.31	0.432215	2.90976e-05	0.0027434
DDAH1	1p22.3	0.432183	2.91423e-05	0.0027434
CAMK2N2	3q27.1	0.431982	2.94196e-05	0.00275638
NMT2	10p13	0.431381	3.02664e-05	0.00280909
ZP1	11q12.2	0.431211	3.05088e-05	0.00281644
BTBD3	20p12.2	0.430962	3.08699e-05	0.00281644
GPR78	4p16.1	0.43093	3.09155e-05	0.00281644
ADORA2B	17p12	0.430761	3.11626e-05	0.00282593
SERPINE1	7q22.1	0.430433	3.1647e-05	0.0028309
JAK3	19p13.11	0.430287	3.18645e-05	0.00283752
GOLT1B	12p12.1	0.429977	3.23314e-05	0.00285339
CHSY1	15q26.3	0.429832	3.25534e-05	0.00286021
LIMK2	22q12.2	0.429595	3.2917e-05	0.00287937
HOXB9	17q21.32	0.429011	3.38284e-05	0.00294605
KLHL38	8q24.13	0.428392	3.48223e-05	0.002985
MATN3	2p24.1	0.428355	3.48818e-05	0.002985
PDLIM1	10q23.33	0.428337	3.49115e-05	0.002985
BMP1	8p21.3	0.428264	3.50305e-05	0.002985
SLC7A5	16q24.2	0.428137	3.52397e-05	0.00298993
PSAT1	9q21.2	0.427645	3.60575e-05	0.00300768
CLN8	8p23.3	0.427244	3.67369e-05	0.00303871
A1BG-AS1	19q13.43	0.42677	3.75552e-05	0.00308062
LRP12	8q22.3	0.42666	3.77465e-05	0.00308351
PDLIM7	5q35.3	0.426478	3.80672e-05	0.00309692
SPARC	5q33.1	0.426296	3.83905e-05	0.00310822
ITGA5	12q13.13	0.425221	4.03506e-05	0.00318416
MYO1G	7p13	0.424309	4.20843e-05	0.00325533
MYBL1	8q13.1	0.424036	4.26178e-05	0.00327826
CREB3L1	11p11.2	0.423635	4.34117e-05	0.00332638
RSKR	17q11.2	0.423343	4.39977e-05	0.003335
JPH2	20q13.12	0.423343	4.39977e-05	0.003335
C5ORF46	5q32	0.423324	4.40359e-05	0.003335
OTULIN	5p15.2	0.423216	4.42564e-05	0.003335
GREM1	15q13.3	0.423161	4.43676e-05	0.003335
C11ORF24	11q13.2	0.42276	4.51918e-05	0.00338408
RASAL2	1q25.2	0.422468	4.58001e-05	0.00340669
ALDH18A1	10q24.1	0.42245	4.58384e-05	0.00340669
PLAU	10q22.2	0.421758	4.7315e-05	0.00347111
VSTM2L	20q11.23	0.421648	4.75522e-05	0.00347111
ARTN	1p34.1	0.421594	4.76712e-05	0.00347111
TENM2	5q34	0.421521	4.78303e-05	0.00347111
SACS	13q12.12	0.421393	4.81098e-05	0.00347111
MYO1B	2q32.3	0.421065	4.88358e-05	0.00348436
CPZ	4p16.1	0.420992	4.89985e-05	0.00348436
ENAH	1q42.12	0.420992	4.89985e-05	0.00348436
ISL2	15q24.3	0.420503	5.01042e-05	0.00354383
HMGCR	5q13.3	0.4203	5.05696e-05	0.00354801
ARHGEF19	1p36.13	0.420281	5.06115e-05	0.00354801
IGF2-AS	11p15.5	0.420105	5.10193e-05	0.00355862
TMEM139	7q34	0.419935	5.14152e-05	0.00355862
SEC13	3p25.3	0.419935	5.14152e-05	0.00355862
QPCTL	19q13.32	0.419753	5.18429e-05	0.00355862
CNN1	19p13.2	0.419753	5.18429e-05	0.00355862
ETS1	11q24.3	0.419133	5.3322e-05	0.00364393
PVR	19q13.31	0.41855	5.47499e-05	0.00370584
PLEKHG2	19q13.2	0.418459	5.49762e-05	0.00370584
VWA1	1p36.33	0.418422	5.50669e-05	0.00370584
RRBP1	20p12.1	0.418404	5.51124e-05	0.00370584
COL5A1	9q34.3	0.418258	5.54771e-05	0.00371127
COL7A1	3p21.31	0.417985	5.6167e-05	0.0037386
VIM	10p13	0.417548	5.72875e-05	0.00378768
BEND3	6q21	0.416782	5.92985e-05	0.00389116
PLEKHS1	10q25.3	0.416672	5.95927e-05	0.00389116
IDH2	15q26.1	0.416436	6.02296e-05	0.00390387
ERMN	2q24.1	0.416053	6.12746e-05	0.00391715
A1BG	19q13.43	0.416017	6.1375e-05	0.00391715
NETO2	16q12.1	0.415998	6.14252e-05	0.00391715
MID1	Xp22	0.415925	6.16266e-05	0.00391735
FN1	2q35	0.415689	6.22854e-05	0.00394654
ZNF280B	22q11.22	0.41547	6.28993e-05	0.00396079
GIPC3	19p13.3	0.415463	6.29197e-05	0.00396079
ZDHHC8	22q11.21	0.415379	6.31568e-05	0.00396079
TGFB1	19q13.2	0.415324	6.33118e-05	0.00396079
GNA12	7p22.3-p22.2	0.41485	6.46695e-05	0.00399045
SLC17A9	20q13.33	0.414777	6.48808e-05	0.00399045
MXRA7	17q25.1	0.414723	6.50396e-05	0.00399045
TRIP10	19p13.3	0.414668	6.51989e-05	0.00399045
WDFY2	13q14.3	0.414077	6.69417e-05	0.00408128
CTSZ	20q13.32	0.413957	6.73022e-05	0.00408128
MFSD12	19p13.3	0.413319	6.92433e-05	0.00415146
ARID5B	10q21.2	0.413301	6.92995e-05	0.00415146
WIPI1	17q24.2	0.413101	6.99207e-05	0.00416375
GRIK1	21q21.3	0.413099	6.99259e-05	0.00416375
LHFPL2	5q14.1	0.412882	7.06042e-05	0.00417897
TMEM255B	13q34	0.412736	7.10634e-05	0.00419359
SERINC2	1p35.2	0.412627	7.14096e-05	0.00420148
SPDL1	5q35.1	0.412536	7.16992e-05	0.004206
KCTD17	22q12.3	0.412317	7.23989e-05	0.00423448
DGKE	17q22	0.411825	7.39965e-05	0.00431515
PPFIA3	19q13.33	0.411114	7.63619e-05	0.00442606
FBN2	5q23.3	0.411005	7.6732e-05	0.00442606
MARCHF4	2q35	0.410668	7.7882e-05	0.00447572
NGF	1p13.2	0.410257	7.93059e-05	0.0045285
RHOBTB3	5q15	0.410166	7.96252e-05	0.0045285
NUAK1	12q23.3	0.410093	7.98815e-05	0.0045285
CDH13	16q23.3	0.410002	8.0203e-05	0.00453009
ZDHHC9	Xq26.1	0.409911	8.05256e-05	0.00453536
GLDC	9p24.1	0.409846	8.0758e-05	0.00453553
GJC1	17q21.31	0.409747	8.11094e-05	0.00453856
CEP83-DT	12q22	0.409638	8.15008e-05	0.00453856
VEGFC	4q34.3	0.409638	8.15008e-05	0.00453856
ARL10	5q35.2	0.409146	8.32839e-05	0.00462483
FSCN1	7p22.1	0.409054	8.36181e-05	0.00463038
SHKBP1	19q13.2	0.408927	8.4088e-05	0.00464339
CNN3	1p21.3	0.408617	8.52394e-05	0.0046903
SLC41A1	1q32.1	0.408526	8.55808e-05	0.0046903
CTSB	8p23.1	0.408508	8.56492e-05	0.0046903
NPTXR	22q13.1	0.408034	8.74465e-05	0.00472331
TAL1	1p33	0.407651	8.89236e-05	0.00476634
DMRT3	9p24.3	0.407607	8.90963e-05	0.00476634
CA5B	Xp22.2	0.407578	8.92076e-05	0.00476634
NDST1	5q33.1	0.407268	9.04239e-05	0.0048183
SAMD5	6q24.3	0.407013	9.1437e-05	0.00485919
DGKZ	11p11.2	0.406867	9.20207e-05	0.0048771
GLIS3-AS1	9p24.2	0.406086	9.52097e-05	0.00503262
NOX4	11q14.3	0.405737	9.66627e-05	0.00508628
EVA1B	1p34.3	0.405719	9.67393e-05	0.00508628
SLC26A6	3p21.31	0.405573	9.73543e-05	0.00510503
UBE3D	6q14.1	0.405355	9.82836e-05	0.00512523
LZTS1	8p21.3	0.40499	9.98507e-05	0.00518097
COL5A2	2q32.2	0.404717	0.000101041	0.00520351
KRT80	12q13.13	0.40468	0.000101201	0.00520351
HABP4	9q22.32	0.404644	0.000101361	0.00520351
NOVA2	19q13.32	0.404626	0.000101441	0.00520351
ZBED4	22q13.33	0.404589	0.000101601	0.00520351
ARNT2	15q25.1	0.404516	0.000101923	0.00520648
SAE1	19q13.32	0.404115	0.000103707	0.00527038
FAM126A	7p15.3	0.403915	0.00010461	0.00530159
AKR1E2	10p15.1	0.403233	0.000107734	0.0053884
PTX3	3q25.32	0.403149	0.000108125	0.0053884
PDE7A	8q13.1	0.403131	0.00010821	0.0053884
SEMA6B	19p13.3	0.402712	0.000110182	0.00542365
GRAMD2B	5q23.2	0.402621	0.000110615	0.00542365
FAM225A	9q32	0.402457	0.000111399	0.00542365
MTCL1	18p11.22	0.402402	0.000111661	0.00542365
LGALS1	22q13.1	0.40222	0.00011254	0.00545293
TGFBR1	9q22.33	0.402092	0.000113158	0.00546809
ST6GALNAC3	1p31.1	0.402001	0.000113602	0.00546809
SLC38A1	12q13.11	0.401983	0.000113691	0.00546809
MAP3K7CL	21q21.3	0.401691	0.000115124	0.00549731
FILIP1L	3q12.1	0.401418	0.000116482	0.00552188
ZBTB38	3q23	0.401363	0.000116756	0.00552188
ZNF22	10q11.21	0.401126	0.000117947	0.00556492
FAM219A	9p13.3	0.400744	0.000119896	0.00562104
TENM3-AS1	4q34.3	0.400634	0.000120459	0.00562966
CHST15	10q26.13	0.40047	0.000121307	0.00565592
MYBL2	20q13.12	0.399905	0.00012427	0.00573994
SSUH2	3p25.3	0.399905	0.00012427	0.00573994
B3GALNT2	1q42.3	0.399796	0.000124851	0.00574036
CHFR	12q24.33	0.399759	0.000125046	0.00574036
NUDT11	Xp11.22	0.399595	0.000125923	0.00574036
CALU	7q32.1	0.399595	0.000125923	0.00574036
LFNG	7p22.3	0.399176	0.000128193	0.00578595
LMNB2	19p13.3	0.39883	0.000130096	0.00581909
F12	5q35.3	0.398793	0.000130298	0.00581909
MYL9	20q11.23	0.398793	0.000130298	0.00581909
DUSP7	3p21.2	0.398484	0.000132025	0.00585253
SLC2A3	12p13.31	0.398429	0.000132332	0.00585253
IL32	16p13.3	0.398429	0.000132332	0.00585253
ROS1	6q22.1	0.398127	0.000134038	0.00591275
TNIK	3q26.2-q26.31	0.398083	0.000134292	0.00591275
SLC16A3	17q25.3	0.398028	0.000134604	0.00591331
ADORA2A	22q11.23	0.397682	0.000136595	0.00594861
TMEM267	5p12	0.397663	0.000136701	0.00594861
CREB5	7p15.1-p14.3	0.397627	0.000136912	0.00594861
THOP1	19p13.3	0.397263	0.000139042	0.00600675
BNIP3L	8p21.2	0.396989	0.000140659	0.00600675
PDE6D	2q37.1	0.396971	0.000140768	0.00600675
GLIPR2	9p13.3	0.396934	0.000140985	0.00600675
IL9R	Xq28 and Yq12	0.396934	0.000140985	0.00600675
MICALL2	7p22.3	0.396679	0.000142514	0.00604582
SERTAD2	2p14	0.396552	0.000143284	0.00606547
FAM207A	21q22.3	0.396388	0.000144279	0.00608157
PIP4K2A	10p12.2	0.396023	0.000146515	0.00614491
FLNA	Xq28	0.395768	0.000148099	0.00618267
COMP	19p13.11	0.395713	0.00014844	0.00618267
HEY1	8q21.13	0.39544	0.000150158	0.006202
ETV6	12p13.2	0.395422	0.000150274	0.006202
EDN1	6p24.1	0.395422	0.000150274	0.006202
SESTD1	2q31.2	0.395331	0.000150851	0.00621285
PPM1F	22q11.22	0.395276	0.000151198	0.00621421
SHOX2	3q25.32	0.395057	0.000152595	0.00625522
ARID5A	2q11.2	0.394328	0.000157337	0.00641319
TMTC3	12q21.32	0.394128	0.000158665	0.00644075
HOXA11-AS	7p15.2	0.39373	0.000161328	0.00651468
HAS3	16q22.1	0.393563	0.000162463	0.0065412
SPHK1	17q25.1	0.393344	0.000163955	0.00657451
PTTG1	5q33.3	0.393344	0.000163955	0.00657451
SMCO2	12p11.23	0.393258	0.000164548	0.00657745
SYN3	22q12.3	0.393093	0.000165685	0.00659039
RFLNB	17p13.3	0.392852	0.00016736	0.00664366
AMZ1	7p22.3	0.392553	0.00016946	0.00669487
ANKDD1A	15q22.31	0.392524	0.000169666	0.00669487
RAB32	6q24.3	0.391904	0.000174102	0.00684457
S100A3	1q21.3	0.391868	0.000174366	0.00684457
SMCO4	11q21	0.391704	0.00017556	0.00687257
SYNM	15q26.3	0.391631	0.000176093	0.00687665
ECE1	1p36.12	0.391048	0.000180411	0.00700696
TNFRSF11B	8q24.12	0.390628	0.000183574	0.00706047
SYT3	19q13.33	0.390173	0.000187071	0.00713939
NKX2-5	5q34	0.390106	0.00018759	0.00714542
LIN28A	1p36.11	0.389464	0.000192631	0.00730691
CCNQ	Xq28	0.389426	0.000192939	0.00730691
PDLIM2	8p21.3	0.389426	0.000192939	0.00730691
PNPLA6	19p13.2	0.388952	0.000196748	0.00741068
CDCA2	8p21.2	0.388879	0.00019734	0.00741068
SGO2	2q33.1	0.388751	0.00019838	0.00741068
SLC39A13	11p11.2	0.388733	0.000198529	0.00741068
NTM	11q25	0.388715	0.000198678	0.00741068
RECK	9p13.3	0.38866	0.000199126	0.0074134
HSF2BP	21q22.3	0.388496	0.000200475	0.00743563
RCN3	19q13.33	0.388496	0.000200475	0.00743563
RAB11FIP5	2p13.2	0.388387	0.000201379	0.0074358
P3H2	3q28	0.38835	0.000201681	0.0074358
SGIP1	1p31.3	0.388332	0.000201833	0.0074358
DLK2	6p21.1	0.388314	0.000201984	0.0074358
ARFGAP1	20q13.33	0.388113	0.000203656	0.00748342
APBA3	19p13.3	0.38784	0.000205957	0.00754857
FAM118B	11q24.2	0.387803	0.000206266	0.00754857
TUBB2B	6p25.2	0.387676	0.000207349	0.00755201
ZFPL1	11q13.1	0.387639	0.00020766	0.00755201
C19ORF71	19p13.3	0.387621	0.000207815	0.00755201
ADAM12	10q26.2	0.387421	0.000209532	0.00760042
C2ORF27A	2q21.2	0.387257	0.000210946	0.00762374
SSR4P1	21q22.3	0.387056	0.000212686	0.00765864
KCNQ5	6q13	0.386692	0.000215885	0.0077456
F2RL3	19p13.11	0.386455	0.000217987	0.00780438
PDP1	8q22.1	0.386418	0.000218313	0.00780438
CCDC14	3q21.1	0.386163	0.000220601	0.00787196
SNX15	11q13.1	0.386072	0.000221424	0.00788708
HS3ST3A1	17p12	0.385835	0.000223576	0.00794106
ARMCX6	Xq22.1	0.385817	0.000223743	0.00794106
HJURP	2q37.1	0.38558	0.000225916	0.00800382
SPNS2	17p13.2	0.385525	0.00022642	0.00800733
C18ORF54	18q21.2	0.385398	0.000227601	0.00803471
SBSPON	8q21.11	0.385033	0.000231005	0.00812588
ECE2	3q27.1	0.384614	0.000234978	0.00823768
ISL1	5q11.1	0.38461	0.00023502	0.00823768
UBE2C	20q13.12	0.384523	0.00023585	0.00823768
C3ORF36	3q22.1	0.38447	0.000236358	0.00824086
SDK1	7p22.2	0.384322	0.000237779	0.00827581
SKA3	13q12.11	0.384213	0.000238838	0.00828511
TMEM45A	3q12.2	0.384195	0.000239015	0.00828511
RBM24	6p22.3	0.384122	0.000239723	0.00828511
ELAPOR1	1p13.3	0.38394	0.000241502	0.00831753
NFE2L3	7p15.2	0.383739	0.000243474	0.008348
GLIPR1	12q21.2	0.383211	0.000248743	0.00842979
KCNS1	20q13.12	0.383183	0.000249026	0.00842979
EFNB1	Xq13.1	0.383065	0.000250215	0.00843174
KRT34	17q21.2	0.38305	0.000250363	0.00843174
TMEM158	3p21.31	0.382974	0.000251139	0.00844347
MAPKAPK2	1q32.1	0.382828	0.000252624	0.00846461
FSTL3	19p13.3	0.382682	0.000254117	0.00850023
SELENOM	22q12.2	0.382627	0.000254679	0.00850463
NOG	17q22	0.381971	0.000261512	0.0086888
MYADM	19q13.42	0.381789	0.00026344	0.00873635
RECQL4	8q24.3	0.381625	0.000265186	0.00875204
SORT1	1p13.3	0.381625	0.000265186	0.00875204
ALPP	2q37.1	0.381385	0.000267763	0.00879832
RRP1B	21q22.3	0.38137	0.000267924	0.00879832
GPR4	19q13.32	0.381133	0.00027049	0.00885681
SLC16A10	6q21	0.381042	0.000271482	0.00887096
PGBD1	6p22.1	0.380568	0.000276699	0.00901162
EXO5	1p34.2	0.380459	0.000277915	0.00902152
PTPRB	12q15	0.380459	0.000277915	0.00902152
FGF8	10q24.32	0.380326	0.000279399	0.00905482
MICALL1	22q13.1	0.379966	0.000283452	0.00913966
STOM	9q33.2	0.37973	0.000286154	0.00917521
CENPN	16q23.2	0.379438	0.000289512	0.00921636
PCDH1	5q31.3	0.379037	0.000294188	0.00935017
MFGE8	15q26.1	0.378873	0.000296121	0.0093965
PPT1	1p34.2	0.378764	0.000297416	0.00942248
AAK1	2p13.3	0.378527	0.000300241	0.00948156
COLGALT1	19p13.11	0.37829	0.000303089	0.00954664
FHL3	1p34.3	0.378271	0.000303309	0.00954664
ADAT2	6q24.2	0.378235	0.00030375	0.00954664
NXT1	20p11.21	0.378089	0.000305519	0.00958699
PICSAR	21q22.3	0.378016	0.000306409	0.00959969
C10ORF55	10q22.2	0.377889	0.000307967	0.00963322
PGAP4	9q31.1	0.377798	0.000309085	0.00965294
INHBA	7p14.1	0.377269	0.000315647	0.0097911
CCSAP	1q42.13	0.377214	0.000316333	0.0097911
PEDS1	20q13.13	0.376686	0.000323036	0.00996271
TSPEAR	21q22.3	0.376622	0.000323858	0.00997252
MOSPD1	Xq26.3	0.376577	0.000324439	0.00997486
FAR1	11p15.3	0.376358	0.000327262	0.010046
FAM225B	9q32	0.376267	0.000328445	0.0100511
FST	5q11.2	0.376212	0.000329156	0.0100573
CCDC148	2q24.1	0.375767	0.000334998	0.01022
SUSD2	22q11.23	0.37541	0.000339757	0.0103333
BARX1	9q22.32	0.375327	0.000340873	0.0103424
PML	15q24.1	0.375246	0.000341963	0.0103424
CACNA1C	12p13.33	0.375228	0.000342209	0.0103424
IBSP	4q22.1	0.375176	0.000342906	0.0103424
SOGA3	6q22.33	0.374993	0.000345398	0.010377
GCAT	22q13.1	0.374754	0.000348662	0.0104112
REEP4	8p21.3	0.374718	0.000349163	0.0104112
LACC1	13q14.11	0.374244	0.000355736	0.0105912
CMTM7	3p22.3	0.374153	0.000357013	0.0106132
CYB5R3	22q13.2	0.374098	0.000357782	0.0106201
STK25	2q37.3	0.37366	0.000363982	0.0107136
GDI1	Xq28	0.373588	0.000365025	0.0107136
SLC1A5	19q13.32	0.373533	0.000365809	0.0107136
RELL1	4p14	0.373533	0.000365809	0.0107136
GGN	19q13.2	0.373405	0.000367645	0.0107514
ACVRL1	12q13.13	0.373314	0.000368961	0.0107689
POU3F1	1p34.3	0.373288	0.000369332	0.0107689
THBS2	6q27	0.372877	0.000375339	0.0109119
TBX1	22q11.21	0.372822	0.000376144	0.0109192
DCDC2	6p22.3	0.372604	0.00037937	0.0109967
DEPDC1B	5q12.1	0.37253	0.000380461	0.0110122
SLC6A17	1p13.3	0.372319	0.000383626	0.0110336
CDYL2	16q23.2	0.372294	0.000384001	0.0110336
CALHM5	6q22.1	0.372275	0.000384275	0.0110336
ADAM8	10q26.3	0.372257	0.000384549	0.0110336
SYTL2	11q14.1	0.372148	0.000386195	0.0110566
CDC25A	3p21.31	0.372129	0.00038647	0.0110566
MTFR2	6q23.3	0.371965	0.000388954	0.0110956
TWIST1	7p21.1	0.371856	0.000390618	0.011127
SPDYE8	7q11.23	0.371729	0.000392567	0.0111664
CXXC5	5q31.2	0.371492	0.000396211	0.0112056
LOXL1	15q24.1	0.371346	0.000398469	0.0112533
ACTG2	2p13.1	0.371236	0.00040017	0.0112853
GK3P	4q32.3	0.371164	0.000401308	0.0112931
RUNX2	6p21.1	0.371109	0.000402163	0.0112931
MTMR9LP	1p35.2	0.371109	0.000402163	0.0112931
CSGALNACT2	10q11.21	0.370999	0.000403879	0.0113092
KCNK3	2p23.3	0.370874	0.000405862	0.0113174
TNIP3	4q27	0.370872	0.000405889	0.0113174
LINC00313	21q22.3	0.370541	0.000411142	0.0114477
CEP78	9q21.2	0.370434	0.000412851	0.0114791
MME	3q25.2	0.370125	0.000417848	0.0115855
ALDH1L2	12q23.3	0.37007	0.000418735	0.0115938
TBXA2R	19p13.3	0.369997	0.000419921	0.0116024
CFAP251	12q24.31	0.369851	0.000422303	0.0116274
LRRC8E	19p13.2	0.36956	0.000427103	0.0116952
IQGAP3	1q22	0.369541	0.000427405	0.0116952
SLC20A2	8p11.21	0.369541	0.000427405	0.0116952
CEBPG	19q13.11	0.369523	0.000427707	0.0116952
SLC17A8	12q23.1	0.369522	0.000427723	0.0116952
PRKACB	1p31.1	0.369122	0.000434397	0.011845
RAB3IP	12q15	0.36863	0.00044274	0.0120227
SP6	17q21.32	0.368539	0.0004443	0.0120325
FLT1	13q12.3	0.368503	0.000444926	0.0120325
ST3GAL2	16q22.1	0.368503	0.000444926	0.0120325
ARL3	10q24.32	0.368175	0.000450595	0.0121611
GRIN2D	19q13.33	0.368156	0.000450912	0.0121611
KIFC3	16q21	0.368083	0.000452181	0.0121787
GPR142	17q25.1	0.36799	0.000453811	0.012206
GATAD2A	19p13.11	0.367901	0.000455369	0.0122312
BATF3	1q32.3	0.367682	0.000459221	0.0123166
TAS2R42	12p13.2	0.36765	0.000459794	0.0123166
RACGAP1P1	12q12	0.36747	0.000462985	0.0123853
INHBB	2q14.2	0.367209	0.000467672	0.0124938
KIF23	15q23	0.367117	0.000469313	0.0125207
BLM	15q26.1	0.367063	0.0004703	0.0125301
PDGFRB	5q32	0.366899	0.000473273	0.0125755
PXDN	2p25.3	0.366826	0.0004746	0.0125857
RAP2A	13q32.1	0.366808	0.000474933	0.0125857
STIP1	11q13.1	0.366735	0.000476264	0.0125961
SMAGP	12q13.13	0.366589	0.000478937	0.0126241
ST20-AS1	15q25.1	0.366552	0.000479607	0.012625
TMEM268	9q32	0.366042	0.000489082	0.0127982
UNC5C	4q22.3	0.366024	0.000489424	0.0127982
PPP1R12C	19q13.42	0.366024	0.000489424	0.0127982
RASAL2-AS1	1q25.2	0.365696	0.000495609	0.0129428
EHD4	15q15.1	0.365586	0.000497687	0.0129799
FADS2	11q12.2	0.365514	0.000499077	0.0129829
TEAD2	19q13.33	0.365477	0.000499773	0.0129829
PNP	14q11.2	0.365258	0.000503968	0.0130416
GLRX	5q15	0.365222	0.00050467	0.0130416
HDGFL3	15q25.2	0.365058	0.000507842	0.0130656
FAM83D	20q11.23	0.365022	0.000508549	0.0130656
CYP27B1	12q14.1	0.365003	0.000508903	0.0130656
GJD3	17q21.2	0.364675	0.000515314	0.0132051
ANKRD30B	18p11.21	0.364515	0.000518475	0.0132597
CDC45	22q11.21	0.364201	0.000524703	0.0134016
CLDN14	21q22.13	0.364167	0.000525396	0.013402
ZNF469	16q24.2	0.363563	0.000537591	0.0136954
HSPA12B	20p13	0.363381	0.000541326	0.0137551
MIAT	22q12.1	0.363144	0.000546217	0.0138616
NKAP	Xq24	0.363053	0.000548109	0.013885
GINS1	20p11.21	0.362998	0.000549247	0.013885
NBPF22P	5q14.3	0.362811	0.000553173	0.0139664
SPOCD1	1p35.2	0.362579	0.000558044	0.0140535
ZNF833P	19p13.2	0.362361	0.000562685	0.0141164
PKD1L1	7p12.3	0.362291	0.000564169	0.0141357
NPTX1	17q25.3	0.362124	0.000567752	0.0141813
UPP1	7p12.3	0.362105	0.000568143	0.0141813
MID2	Xq22.3	0.361996	0.000570498	0.0141996
FNIP2	4q32.1	0.361905	0.000572466	0.0141996
TRPC4	13q13.3	0.361905	0.000572466	0.0141996
PSMG1	21q22.2	0.361905	0.000572466	0.0141996
CD24	6q21	0.36165	0.000578012	0.0142834
PSG5	19q13.31	0.361553	0.00058013	0.0143067
COL4A1	13q34	0.361376	0.000584008	0.0143399
SLC35E4	22q12.2	0.361358	0.000584409	0.0143399
MALT1	18q21.32	0.361267	0.000586422	0.0143399
ICAM1	19p13.2	0.361249	0.000586825	0.0143399
DESI1	22q13.2	0.361139	0.00058925	0.0143735
SPOCK1	5q31.2	0.361121	0.000589655	0.0143735
BCL2L12	19q13.33	0.361048	0.000591278	0.0143953
PFKFB4	3p21.31	0.360903	0.000594536	0.014439
GLYATL2	11q12.1	0.360863	0.000595423	0.0144428
GSG1	12p13.1	0.360777	0.000597359	0.0144497
DLX1	2q31.1	0.360723	0.000598566	0.0144497
MIR4435-2HG	2q13	0.36072	0.000598631	0.0144497
SKA1	18q21.1	0.360574	0.000601925	0.0145115
HAVCR1	5q33.3	0.360258	0.000609138	0.014605
NBPF4	1p13.3	0.360256	0.000609178	0.014605
FXYD5	19q13.12	0.360228	0.000609817	0.014605
LIMK1	7q11.23	0.359991	0.000615271	0.0147077
RHCG	15q26.1	0.359834	0.000618919	0.0147771
CCNF	16p13.3	0.359681	0.00062247	0.0147953
HOXC13	12q13.13	0.359672	0.000622678	0.0147953
ABCC4	13q32.1	0.359536	0.000625884	0.0148537
OLFML2B	1q23.3	0.359481	0.000627169	0.0148663
ADM	11p15.4	0.359353	0.000630176	0.014912
COL4A2	13q34	0.359335	0.000630607	0.014912
LY6G5C	6p21.33	0.359299	0.000631469	0.0149146
PXYLP1	3q23	0.359189	0.000634062	0.014958
KPNA2	17q24.2	0.35908	0.000636665	0.0150015
RANBP17	5q35.1	0.358914	0.000640632	0.0150683
SMIM10	Xq26.3	0.358898	0.000641024	0.0150683
KANK3	19p13.2	0.358788	0.000643653	0.0150893
TAF3	10p14	0.358734	0.000644971	0.0150893
MUC12	7q22.1	0.358351	0.000654267	0.015263
CTHRC1	8q22.3	0.358114	0.000660082	0.0153455
MAGED2	Xp11.21	0.358041	0.000661881	0.0153455
ITGA11	15q23	0.357986	0.000663233	0.0153455
PBX4	19p13.11	0.357986	0.000663233	0.0153455
CLEC2B	12p13.31	0.357968	0.000663685	0.0153455
TREM1	6p21.1	0.35764	0.000671855	0.0154621
FAM89A	1q42.2	0.357585	0.000673226	0.0154756
RBM44	2q37.3	0.357476	0.000675975	0.0155058
AP1S2	Xp22.2	0.35744	0.000676894	0.0155058
CDCA4	14q32.33	0.35744	0.000676894	0.0155058
EPOP	17q12	0.357276	0.000681042	0.0155648
TRDMT1	10p13	0.357039	0.000687074	0.0156442
SLC31A1	9q32	0.357002	0.000688007	0.0156442
SERPINE2	2q36.1	0.356984	0.000688473	0.0156442
CECR7	22q11.1	0.356794	0.000693349	0.0156828
UBE2QL1	5p15.31	0.356674	0.00069645	0.0156991
HDAC1	1p35.2-p35.1	0.356547	0.00069976	0.0157378
TENM3	4q34.3-q35.1	0.356383	0.000704035	0.0157908
SATB2	2q33.1	0.356273	0.000706899	0.0157975
FOXL2	3q22.3	0.356262	0.000707207	0.0157975
ATP6V0A4	7q34	0.356073	0.000712177	0.0158548
DOT1L	19p13.3	0.355891	0.000717006	0.015906
P3H4	17q21.2	0.355799	0.000719431	0.015906
ANKRD52	12q13.3	0.355781	0.000719917	0.015906
MANCR	10p15.1	0.355779	0.000719985	0.015906
LUM	12q21.33	0.355763	0.000720404	0.015906
GGH	8q12.3	0.35569	0.000722352	0.015906
NEUROG2	4q25	0.355669	0.000722914	0.015906
YOD1	1q32.1	0.355654	0.000723328	0.015906
SLC52A2	8q24.3	0.355544	0.000726263	0.0159351
SYCP2	20q13.33	0.35549	0.000727735	0.0159368
ANKRD1	10q23.31	0.355434	0.000729221	0.0159368
HILPDA	7q32.1	0.35538	0.000730686	0.0159368
FKBP14	7p14.3	0.355362	0.000731179	0.0159368
AUNIP	1p36.11	0.355234	0.000734639	0.0159594
R3HDM1	2q21.3	0.35507	0.000739108	0.0160253
YIF1B	19q13.2	0.355034	0.000740105	0.0160253
BCL6B	17p13.1	0.354852	0.000745107	0.0161092
EXOC3L1	16q22.1	0.354833	0.000745608	0.0161092
MMP7	11q22.2	0.354686	0.000749691	0.0161445
RYR3	15q13.3-q14	0.354487	0.000755202	0.0161926
ACSS1	20p11.21	0.354341	0.000759275	0.0162314
ZDHHC18	1p36.11	0.354305	0.000760297	0.0162314
TGFB1I1	16p11.2	0.354214	0.000762855	0.0162685
RHCE	1p36.11	0.354093	0.000766269	0.0163237
PODXL2	3q21.3	0.353849	0.00077317	0.0164176
FOXE1	9q22.33	0.353738	0.000776332	0.0164494
KCNH4	17q21.2	0.353687	0.000777803	0.0164499
OR11H12	14q11.2	0.353679	0.000778018	0.0164499
PRR5L	11p13-p12	0.353485	0.000783612	0.0165328
ALPK3	15q25.3	0.353412	0.000785715	0.0165464
TMEM86B	19q13.42	0.353375	0.000786769	0.0165464
THBS1	15q14	0.353375	0.000786769	0.0165464
MCM10	10p13	0.352683	0.000807037	0.0169008
LILRB3	19q13.42	0.352683	0.000807037	0.0169008
PRPS1	Xq22.3	0.352409	0.000815168	0.0170169
OR51E1	11p15.4	0.352365	0.000816482	0.01702
TMEM231	16q23.1	0.352318	0.000817894	0.01702
ZNF343	20p13	0.352136	0.000823373	0.01708
SRPRB	3q22.1	0.352008	0.000827228	0.017142
CTPS1	1p34.2	0.35168	0.000837215	0.0173127
RRAGD	6q15	0.351553	0.000841129	0.0173754
KAAG1	6p22.3	0.351489	0.000843081	0.017397
DKK1	10q21.1	0.351462	0.000843935	0.017397
CDKN3	14q22.2	0.351352	0.000847313	0.0174419
LRRC8B	1p22.2	0.351024	0.000857522	0.0175932
KCNIP1	5q35.1	0.350951	0.000859805	0.0175932
STBD1	4q21.1	0.350897	0.000861522	0.0175932
FAP	2q24.2	0.350842	0.000863241	0.0175932
CENPW	6q22.32	0.350496	0.000874204	0.0177253
GK	Xp21.2	0.350386	0.000877693	0.0177532
VASH1	14q24.3	0.350368	0.000878275	0.0177532
RAB33A	Xq26.1	0.350168	0.000884707	0.0178274
LINC00592	12q13.13	0.350141	0.000885551	0.0178274
LHB	19q13.33	0.350059	0.000888209	0.0178627
CLDN18	3q22.3	0.349987	0.00089054	0.0178914
PRR18	6q27	0.349868	0.000894395	0.0179391
SLC9A6	Xq26.3	0.349858	0.000894732	0.0179391
NPAS4	11q13.2	0.349678	0.000900597	0.0180019
FBXO30	6q24.3	0.349639	0.000901871	0.0180092
TEX29	13q34	0.34954	0.000905125	0.0180558
TTYH3	7p22.3	0.349493	0.000906658	0.0180558
NOD2	16q12.1	0.349457	0.000907859	0.0180558
PXN	12q24.23	0.349329	0.000912072	0.0180788
GTDC1	2q22.3	0.349275	0.000913883	0.0180846
SLC25A15	13q14.11	0.348801	0.000929718	0.0183246
ADGRE2	19p13.12	0.348655	0.00093464	0.0183302
SLC23A3	2q35	0.348637	0.000935257	0.0183302
DLC1	8p22	0.348619	0.000935874	0.0183302
TBX20	7p14.2	0.348606	0.000936284	0.0183302
MIER2	19p13.3	0.348582	0.00093711	0.0183302
RAB8B	15q22.2	0.348564	0.000937728	0.0183302
BMPER	7p14.3	0.348546	0.000938347	0.0183302
CHST2	3q24	0.348546	0.000938347	0.0183302
TGM2	20q11.23	0.348418	0.000942689	0.0183727
TNFRSF4	1p36.33	0.348363	0.000944555	0.0183788
CHAF1B	21q22.12-q22.13	0.348309	0.000946425	0.0183971
PLEKHF2	8q22.1	0.348126	0.000952682	0.0184946
LINC02610	2q37.3	0.348108	0.000953309	0.0184946
CABP4	11q13.2	0.348072	0.000954566	0.0185008
PRCP	11q14	0.347962	0.000958345	0.0185558
FBXL6	8q24.3	0.34778	0.000964673	0.0186601
THSD1	13q14.3	0.347744	0.000965944	0.0186664
DEPP1	10q11.21	0.347069	0.000989719	0.0190699
TACC1	8p11.22	0.346942	0.000994277	0.0191391
ORAI1	12q24.31	0.346869	0.000996889	0.0191521
SMS	Xp22.11	0.346869	0.000996889	0.0191521
CCL28	5p12	0.346796	0.000999508	0.0191717
NDUFAF4	6q16.1	0.346778	0.00100016	0.0191717
PLEKHG4	16q22.1	0.346759	0.00100082	0.0191717
NHEJ1	2q35	0.346632	0.00100542	0.0192383
MSC	8q13.3	0.346559	0.00100806	0.0192383
DBN1	5q35.3	0.346504	0.00101005	0.0192383
LINC00937	12p13.31	0.346486	0.00101071	0.0192383
DNAH2	17p13.1	0.346431	0.0010127	0.0192383
HOXB8	17q21.32	0.346429	0.00101279	0.0192383
DPY19L2P1	7p14.2	0.34642	0.00101313	0.0192383
NEFL	8p21.2	0.346414	0.00101334	0.0192383
UBE2S	19q13.42	0.346395	0.00101403	0.0192383
FAM156A	Xp11.22	0.346249	0.00101935	0.0193208
KISS1	1q32.1	0.346201	0.00102112	0.0193217
PDE10A	6q27	0.346195	0.00102136	0.0193217
AMPH	7p14.1	0.346085	0.00102537	0.0193792
TRIM36	5q22.3	0.345921	0.00103143	0.019475
DCPS	11q24.2	0.345757	0.00103752	0.0195526
KIRREL3	11q24.2	0.345648	0.00104159	0.0195804
SH3GL1	19p13.3	0.34563	0.00104227	0.0195804
TREML2	6p21.1	0.34563	0.00104227	0.0195804
LMCD1	3p25.3	0.345611	0.00104295	0.0195804
MKRN2	3p25.2	0.345557	0.001045	0.0195957
STK4	20q13.12	0.345502	0.00104705	0.0195957
CNDP2	18q22.3	0.345484	0.00104773	0.0195957
PYCR1	17q25.3	0.345484	0.00104773	0.0195957
ZNF280C	Xq26.1	0.345119	0.0010615	0.019797
ZNF22-AS1	10q11.21	0.344955	0.00106775	0.019876
NOS2	17q11.2	0.344864	0.00107123	0.0199034
TMEM249	8q24.3	0.344809	0.00107333	0.0199236
FAM171A1	10p13	0.344773	0.00107473	0.0199309
GNPTAB	12q23.2	0.344718	0.00107683	0.0199342
SLC12A5	20q13.12	0.344711	0.00107712	0.0199342
CARM1	19p13.2	0.344664	0.00107894	0.0199342
RBBP9	20p11.23	0.344609	0.00108105	0.0199545
FGFBP3	10q23.32	0.344354	0.00109095	0.0200996
PLP2	Xp11.23	0.344263	0.0010945	0.0201276
RCN1	11p13	0.344263	0.0010945	0.0201276
MTA2	11q12.3	0.344226	0.00109593	0.0201351
RANBP3L	5p13.2	0.344185	0.00109755	0.0201462
CUBN	10p13	0.344062	0.00110236	0.0202157
RFPL3S	22q12.3	0.343771	0.00111388	0.0203646
MYH9	22q12.3	0.343698	0.00111677	0.0203855
TUBA1A	12q13.12	0.343643	0.00111895	0.0203876
CACNA1B	9q34.3	0.343564	0.00112209	0.020426
MELK	9p13.2	0.343206	0.00113651	0.0206504
ADAMTS14	10q22.1	0.343041	0.00114315	0.0207521
CDK1	10q21.2	0.34295	0.00114686	0.0207813
HAPLN1	5q14.3	0.342919	0.00114813	0.0207852
INTS10	8p21.3	0.342768	0.00115431	0.0208289
SPINDOC	11q13.1	0.342695	0.00115731	0.0208338
IL6	7p15.3	0.342641	0.00115955	0.0208338
PNLDC1	6q25.3	0.342639	0.00115962	0.0208338
FLJ16779	20q13.33	0.342583	0.00116192	0.0208439
SYNDIG1	20p11.21	0.342185	0.00117845	0.0210424
TRIB3	20p13	0.342185	0.00117845	0.0210424
GPR68	14q32.11	0.342167	0.00117921	0.0210424
QRICH2	17q25.1	0.342112	0.0011815	0.0210424
ERO1A	14q22.1	0.341966	0.00118762	0.0211323
SCML1	Xp22.13	0.341857	0.00119223	0.0211952
DTD1	20p11.23	0.341675	0.00119994	0.0212941
CHST5	16q23.1	0.341602	0.00120304	0.02133
UGCG	9q31.3	0.341529	0.00120615	0.0213468
RGS3	9q32	0.341164	0.00122179	0.0215464
FZD9	7q11.23	0.341134	0.0012231	0.0215502
ELMO2	20q13.12	0.341073	0.00122573	0.0215774
SOCS1	16p13.13	0.341037	0.00122731	0.021586
NR6A1	9q33.3	0.340873	0.00123441	0.0216916
TTK	6q14.1	0.340782	0.00123841	0.0217127
PDLIM3	4q35.1	0.340763	0.00123921	0.0217127
MGAM	7q34	0.340745	0.00124001	0.0217127
DST	6p12.1	0.340709	0.0012416	0.0217163
ACOT12	5q14.1	0.34069	0.00124241	0.0217163
CDC20	1p34.2	0.340636	0.0012448	0.0217197
CABYR	18q11.2	0.340508	0.00125041	0.0217984
FADS1	11q12.2	0.340435	0.00125363	0.021816
ARSK	5q15	0.340217	0.00126333	0.0219357
MORC2	22q12.2	0.340198	0.00126414	0.0219357
DTL	1q32.3	0.34018	0.00126495	0.0219357
BACH1	21q21.3	0.340071	0.00126983	0.0219767
GTSE1	22q13.31	0.340052	0.00127064	0.0219767
C17ORF67	17q22	0.339925	0.00127636	0.0220563
CCL18	17q12	0.339863	0.00127916	0.0220743
FLT4	5q35.3	0.339852	0.00127964	0.0220743
TONSL	8q24.3	0.339779	0.00128292	0.0221117
DNMT3B	20q11.21	0.339342	0.0013028	0.022366
ZFP57	6p22.1	0.339333	0.00130319	0.022366
ORC6	16q11.2	0.339305	0.00130447	0.022366
MARS1	12q13.3	0.339232	0.00130781	0.0224039
UPB1	22q11.23	0.339125	0.00131273	0.0224317
ARNTL2	12p11.23	0.339123	0.00131284	0.0224317
CDC42EP3	2p22.2	0.339123	0.00131284	0.0224317
KCNIP3	2q11.1	0.338995	0.00131873	0.0225129
DPH2	1p34.1	0.33874	0.00133058	0.0226515
SLC19A2	1q24.2	0.338558	0.0013391	0.0226989
ANLN	7p14.2	0.338558	0.0013391	0.0226989
C6ORF132	6p21.1	0.33854	0.00133996	0.0226989
HHIPL1	14q32.2	0.338503	0.00134167	0.0227085
SYT5	19q13.42	0.33836	0.0013484	0.0228029
GPX7	1p32.3	0.338303	0.00135112	0.0228293
WNT5B	12p13.33	0.338066	0.00136237	0.02298
SUN3	7p12.3	0.337946	0.0013681	0.0230571
C20ORF141	20p13	0.337679	0.00138093	0.0231859
HSPA13	21q11.2	0.337665	0.00138159	0.0231859
NCAPG	4p15.31	0.33761	0.00138423	0.0231859
SOX21	13q32.1	0.337557	0.00138681	0.0231859
TXNRD2	22q11.21	0.337556	0.00138688	0.0231859
TMSB15B	Xq22.2	0.337519	0.00138864	0.0231859
ANKRD55	5q11.2	0.337319	0.00139839	0.0233045
POLR1G	19q13.32	0.3373	0.00139928	0.0233045
FHOD3	18q12.2	0.337045	0.00141179	0.0234635
VSIG10L	19q13.41	0.337027	0.00141268	0.0234635
TPM4	19p13.12-p13.11	0.337009	0.00141358	0.0234635
PJA1	Xq13.1	0.336972	0.00141538	0.0234736
PHF10	6q27	0.336918	0.00141808	0.0234892
TTBK1	6p21.1	0.336892	0.00141935	0.0234892
RAMP2	17q21.2	0.336881	0.00141988	0.0234892
MYOM3	1p36.11	0.336663	0.00143073	0.0235804
RAD54L	1p34.1	0.336644	0.00143164	0.0235804
TOB2P1	6p22.1	0.336626	0.00143255	0.0235804
LYST	1q42.3	0.336553	0.00143619	0.0236206
NRG1	8p12	0.336444	0.00144166	0.0236713
LRRC15	3q29	0.336407	0.00144349	0.0236816
SPC25	2q31.1	0.336298	0.00144899	0.0237325
CLIP3	19q13.12	0.336262	0.00145083	0.0237383
ERCC6L	Xq13.1	0.336243	0.00145175	0.0237383
MPDZ	9p23	0.33617	0.00145543	0.0237789
CEP55	10q23.33	0.335988	0.00146468	0.0238511
DENND2B	11p15.4	0.335988	0.00146468	0.0238511
JHY	11q24.1	0.335934	0.00146746	0.0238767
RAB27A	15q21.3	0.335751	0.00147677	0.0240085
TPST1	7q11.21	0.335642	0.00148239	0.02408
CFAP300	11q22.1	0.335569	0.00148614	0.0241211
KCNN3	1q21.3	0.335514	0.00148896	0.0241248
PLAT	8p11.21	0.335496	0.0014899	0.0241248
ZIC2	13q32.3	0.335347	0.00149762	0.0242081
GPRIN3	4q22.1	0.335241	0.00150314	0.0242576
PLOD3	7q22.1	0.335186	0.00150599	0.0242838
KLHL29	2p24.1	0.335059	0.00151266	0.0243516
NCLN	19p13.3	0.335004	0.00151553	0.0243581
NXPE3	3q12.3	0.334968	0.00151744	0.024369
SLC5A12	11p14.2	0.334791	0.00152672	0.0244189
MACC1	7p21.1	0.334676	0.00153283	0.024469
CCDC158	4q21.1	0.334608	0.00153642	0.0244794
RCAN1	21q22.12	0.334603	0.0015367	0.0244794
HOTAIR	12q13.13	0.334433	0.00154577	0.0245619
MORF4L2	Xq22.2	0.334366	0.00154933	0.0245619
CDIP1	16p13.3	0.334366	0.00154933	0.0245619
ATG4A	Xq22.3	0.33402	0.00156797	0.0247383
MAP7D2	Xp22.12	0.333962	0.00157109	0.0247678
SPATA45	1q32.3	0.333903	0.00157431	0.0247988
PLVAP	19p13.11	0.333838	0.00157785	0.0248151
C19ORF73	19q13.33	0.333838	0.00157785	0.0248151
SYT15	10q11.22	0.333728	0.00158382	0.0248732
CRYBA2	2q35	0.333724	0.00158406	0.0248732
AMBP	9q32	0.333672	0.00158691	0.0248923
CCNB1	5q13.2	0.333575	0.00159221	0.0249219
CCM2L	20q11.21	0.33351	0.0015958	0.0249305
OIT3	10q22.1	0.333248	0.00161022	0.0251044
HK1	10q22.1	0.333181	0.00161393	0.0251383
POSTN	13q13.3	0.333127	0.00161696	0.0251501
KIF7	15q26.1	0.333036	0.00162204	0.0252052
TCF7L1	2p11.2	0.333017	0.00162306	0.0252052
ATP6V1B2	8p21.3	0.332963	0.00162611	0.0252328
PLK1	16p12.2	0.332689	0.00164147	0.0253913
FKBP10	17q21.2	0.332689	0.00164147	0.0253913
PMAIP1	18q21.32	0.332653	0.00164352	0.0254033
HAPLN3	15q26.1	0.332471	0.00165384	0.025499
PLXNA1	3q21.3	0.332452	0.00165488	0.025499
SNRPD3	22q11.23	0.33238	0.00165902	0.025543
SLC1A4	2p14	0.332325	0.00166214	0.0255711
ADAM19	5q33.3	0.332161	0.00167152	0.0256954
FRMD6	14q22.1	0.332124	0.00167361	0.0257075
ZNF781	19q13.12	0.332051	0.0016778	0.025748
IGFL3	19q13.32	0.332033	0.00167885	0.025748
FUT7	9q34.3	0.331851	0.00168937	0.0258491
CLEC5A	7q34	0.331815	0.00169148	0.0258492
CDCA5	11q13.1	0.331778	0.00169359	0.0258492
RRM2	2p25.1	0.331672	0.00169977	0.0258492
ACTA2	10q23.31	0.331669	0.00169994	0.0258492
KIF4A	Xq13.1	0.331651	0.001701	0.0258492
SLC19A1	21q22.3	0.331632	0.00170207	0.0258492
SH2D4B	10q23.1	0.331626	0.00170245	0.0258492
SSR3	3q25.31	0.331596	0.00170419	0.0258558
LRFN4	11q13.2	0.331541	0.00170738	0.0258844
CFAP45	1q23.2	0.331395	0.00171592	0.0259939
MTMR9	8p23.1	0.331322	0.00172021	0.026019
TCAF2	7q35	0.331268	0.00172343	0.0260278
CCNA1	13q13.3	0.331237	0.00172522	0.026035
OSGIN2	8q21.3	0.331213	0.00172665	0.0260368
LAMP2	Xq24	0.33114	0.00173096	0.0260421
KIF2C	1p34.1	0.33114	0.00173096	0.0260421
CDH6	5p13.3	0.331031	0.00173744	0.0260533
AGPAT5	8p23.1	0.331013	0.00173852	0.0260533
UNC79	14q32.12	0.331013	0.00173852	0.0260533
GPR19	12p13.1	0.330958	0.00174177	0.026066
SP9	2q31.1	0.330858	0.00174774	0.0261157
BCL2	18q21.33	0.330794	0.00175156	0.026153
TMEM97	17q11.2	0.330666	0.0017592	0.0262473
NUP62	19q13.33	0.330429	0.00177348	0.0264005
TMEM120B	12q24.31	0.330302	0.00178121	0.0264957
ZNF473	19q13.33	0.330138	0.00179119	0.0266242
LRRC3	21q22.3	0.330065	0.00179565	0.0266703
LPIN2	18p11.31	0.329974	0.00180123	0.02672
CCL20	2q36.3	0.329966	0.0018017	0.02672
CEP250	20q11.22	0.329937	0.00180347	0.0267262
CHRM5	15q14	0.329863	0.00180806	0.0267389
CPNE7	16q24.3	0.329828	0.00181019	0.0267389
RASSF2	20p13	0.329791	0.00181244	0.0267389
PKD1L1-AS1	7p12.3	0.3297	0.00181811	0.0267885
PCGF6	10q24.33	0.329664	0.00182032	0.0267885
LBR	1q42.12	0.329646	0.00182145	0.0267885
TIE1	1p34.2	0.329627	0.00182258	0.0267885
ADGRG4	Xq26.3	0.32958	0.0018255	0.0268116
ITGB3	17q21.32	0.329318	0.00184188	0.0269454
COMT	22q11.21	0.329299	0.00184302	0.0269454
DNAJA4	15q25.1	0.329281	0.00184416	0.0269454
ESAM	11q24.2	0.329245	0.00184644	0.0269493
ENTPD4	8p21.3	0.329208	0.00184873	0.0269493
PROB1	5q31.2	0.32919	0.00184988	0.0269493
DEPTOR	8q24.12	0.329117	0.00185446	0.0269962
SLC43A3	11q12.1	0.329081	0.00185676	0.0270066
LRIG1	3p14.1	0.328898	0.00186828	0.0271143
NOTCH4	6p21.32	0.328734	0.0018787	0.0272288
FBXO5	6q25.2	0.328552	0.00189034	0.0273574
TBPL1	6q23.2	0.328461	0.00189619	0.0273957
KIF26B	1q44	0.328443	0.00189736	0.0273957
C3ORF20	3p25.1	0.328429	0.00189823	0.0273957
E2F1	20q11.22	0.328425	0.00189853	0.0273957
PHETA2	22q13.2	0.32837	0.00190205	0.0274265
UFD1	22q11.21	0.328315	0.00190558	0.0274373
MFAP5	12p13.31	0.328315	0.00190558	0.0274373
TDRD9	14q32.33	0.328212	0.00191226	0.0274934
SH2D3C	9q34.11	0.328188	0.00191383	0.0274959
TFF2	21q22.3	0.328164	0.00191533	0.0274975
SLCO2A1	3q22.1-q22.2	0.328133	0.00191737	0.0275069
ENPP2	8q24.12	0.32806	0.00192211	0.0275548
TK1	17q25.3	0.328024	0.00192448	0.0275688
DKC1	Xq28	0.327951	0.00192923	0.0275969
COL1A2	7q21.3	0.327586	0.00195315	0.0278383
CCND1	11q13.3	0.32744	0.00196279	0.0279354
RNF165	18q21.1	0.327349	0.00196883	0.0279783
GPR180	13q32.1	0.327349	0.00196883	0.0279783
MYL12B	18p11.31	0.327331	0.00197005	0.0279783
TLN2	15q22.2	0.327295	0.00197247	0.0279927
HOXD8	2q31.1	0.32724	0.00197611	0.0280042
IGF2	11p15.5	0.32724	0.00197611	0.0280042
TRPM8	2q37.1	0.327182	0.00198001	0.0280392
EGLN3	14q13.1	0.327112	0.00198464	0.0280618
CENPK	5q12.3	0.32693	0.00199687	0.0281972
ENTHD1	22q13.1	0.326908	0.00199833	0.0281976
DTX2	7q11.23	0.326875	0.00200055	0.0282034
FSIP1	15q14	0.326857	0.00200178	0.0282034
SHISAL1	22q13.31	0.326839	0.00200301	0.0282034
FUOM	10q26.3	0.326803	0.00200547	0.0282179
KIF18B	17q21.31	0.326657	0.00201535	0.0283367
SYDE2	1p22.3	0.326474	0.00202775	0.0284477
MED8	1p34.2	0.326474	0.00202775	0.0284477
PSME4	2p16.2	0.326456	0.002029	0.0284477
RP1L1	8p23.1	0.326394	0.00203327	0.0284874
TRIM3	11p15.4	0.326256	0.00204273	0.0285592
FNDC4	2p23.3	0.326201	0.00204649	0.0285713
MEX3D	19p13.3	0.326037	0.0020578	0.0286055
TBC1D20	20p13	0.326037	0.0020578	0.0286055
ADPRH	3q13.33	0.326019	0.00205906	0.0286055
TXNDC2	18p11.31-p11.2	0.325945	0.0020642	0.0286567
MIA	19q13.2	0.325887	0.00206819	0.0286919
SOX18	20q13.33	0.325837	0.00207171	0.0287206
MTSS2	16q22.1	0.3258	0.00207425	0.0287356
CLIP2	7q11.23	0.325764	0.00207679	0.0287481
CHKA	11q13.2	0.325745	0.00207806	0.0287481
TNFRSF9	1p36.23	0.325709	0.0020806	0.0287632
HCN4	15q24.1	0.325344	0.0021062	0.0290359
HOXA11	7p15.2	0.325208	0.00211583	0.0291281
ZNF385D	3p24.3	0.325095	0.00212387	0.029198
RASGRF2	5q14.1	0.325016	0.00212948	0.0292549
TMEM263	12q23.3	0.324962	0.00213339	0.0292881
PI15	8q21.13	0.324798	0.00214513	0.0293882
NPR3	5p13.3	0.324725	0.00215037	0.0294192
SLC46A2	9q32	0.324597	0.00215957	0.0295042
MCF2L2	3q27.1	0.324508	0.00216605	0.0295723
MEI1	22q13.2	0.324451	0.00217013	0.0296075
ZNF541	19q13.33	0.324379	0.00217542	0.0296592
ANGPT2	8p23.1	0.324342	0.00217807	0.0296725
KIF14	1q32.1	0.324324	0.0021794	0.0296725
FGD1	Xp11.22	0.323923	0.00220878	0.0300311
SLC39A3	19p13.3	0.32385	0.00221415	0.0300629
RHOJ	14q23.2	0.32385	0.00221415	0.0300629
COL6A1	21q22.3	0.323777	0.00221955	0.0301154
ENPP1	6q23.2	0.323704	0.00222495	0.0301474
LINC00452	13q34	0.323624	0.00223088	0.0301864
RRAD	16q22.1	0.323577	0.00223443	0.0302114
TLCD3A	17p13.3	0.323558	0.00223579	0.0302114
SLCO4A1	20q13.33	0.323467	0.00224259	0.030262
STK38	6p21.31	0.323467	0.00224259	0.030262
SHMT2	12q13.3	0.323431	0.00224532	0.0302758
NSD2	4p16.3	0.323413	0.00224668	0.0302758
SDC2	8q22.1	0.323358	0.00225078	0.0302897
WSB2	12q24.23	0.323321	0.00225351	0.0303059
ZWILCH	15q22.31	0.323267	0.00225762	0.0303405
S1PR3	9q22.1	0.322939	0.0022824	0.0306319
CARMN	5q32	0.322848	0.00228933	0.0306832
MYO9B	19p13.11	0.322629	0.00230603	0.0308652
MYO6	6q14.1	0.32252	0.00231442	0.0309566
TRIM24	7q33-q34	0.322428	0.00232144	0.0310041
CELSR3	3p21.31	0.32241	0.00232284	0.0310041
RCCD1	15q26.1	0.322392	0.00232425	0.0310041
NAA10	Xq28	0.322283	0.0023327	0.0310749
HMG20B	19p13.3	0.322155	0.0023426	0.0311228
CMTM3	16q22.1	0.322155	0.0023426	0.0311228
SLC18A3	10q11.23	0.322017	0.00235333	0.0312026
SLC6A12	12p13.33	0.321936	0.00235965	0.0312444
EDIL3	5q14.3	0.321845	0.00236679	0.0313139
MAP3K20	2q31.1	0.321827	0.00236822	0.0313139
TMEM44	3q29	0.321809	0.00236965	0.0313139
FOXL2NB	3q22.3	0.321768	0.00237283	0.0313141
CD276	15q24.1	0.321699	0.00237825	0.0313228
MMS22L	6q16.1	0.321572	0.00238832	0.0314163
GALR2	17q25.1	0.32146	0.00239719	0.0314675
GPR182	12q13.3	0.321239	0.00241474	0.0316074
L1CAM	Xq28	0.321225	0.00241584	0.0316074
ARID3B	15q24.1	0.321171	0.00242021	0.0316173
ZYG11A	1p32.3	0.32113	0.00242348	0.0316173
PKP4	2q24.1	0.32108	0.00242752	0.0316327
CDCA3	12p13.31	0.320897	0.00244218	0.0317419
DYNLT5	1p31.3	0.320897	0.00244218	0.0317419
TCP11L1	11p13	0.320806	0.00244954	0.0318167
CGAS	6q13	0.320733	0.00245545	0.0318239
KCNQ1DN	11p15.4	0.320718	0.0024567	0.0318239
SDC1	2p24.1	0.320679	0.00245988	0.0318239
JCAD	10p11.23	0.32066	0.00246136	0.0318239
KLF16	19p13.3	0.320606	0.00246581	0.0318556
PRC1	15q26.1	0.320387	0.00248367	0.0319643
RALGPS2	1q25.2	0.320241	0.00249563	0.0320782
MAD2L2	1p36.22	0.320205	0.00249864	0.0320959
PELI1	2p14	0.319968	0.00251822	0.0323054
HSPA6	1q23.3	0.319877	0.00252578	0.0323815
CENPA	2p23.3	0.319786	0.00253337	0.0324577
P4HA1	10q22.1	0.319731	0.00253793	0.0324741
PELO	5q11.2	0.319658	0.00254403	0.0325055
TTLL7	1p31.1	0.319622	0.00254708	0.0325055
TNIP1	5q33.1	0.319603	0.00254861	0.0325055
STRA6	15q24.1	0.319603	0.00254861	0.0325055
MECOM	3q26.2	0.319567	0.00255167	0.032522
RALA	7p14.1	0.319403	0.00256547	0.0326572
IL4R	16p12.1	0.319312	0.00257316	0.0327312
SLC12A2	5q23.3	0.319294	0.0025747	0.0327312
PCNA	20p12.3	0.319275	0.00257624	0.0327312
KIF2A	5q12.1	0.319221	0.00258088	0.032769
KRT81	12q13.13	0.319166	0.00258552	0.0327844
MYO7B	2q14.3	0.319148	0.00258706	0.0327844
ETS2	21q22.2	0.318838	0.00261351	0.0330124
SRPX2	Xq22.1	0.31882	0.00261507	0.0330124
SLC10A4	4p11	0.318696	0.00262573	0.0330625
DRAP1	11q13.1	0.318619	0.00263232	0.0330881
MAPK8	10q11.22	0.318601	0.0026339	0.0330881
UPK1A	19q13.12	0.318594	0.00263446	0.0330881
RP9	7p14.3	0.318565	0.00263705	0.0330947
HTR1B	6q14.1	0.318524	0.00264056	0.0330947
TMED9	5q35.3	0.31851	0.00264178	0.0330947
TIMP3	22q12.3	0.318492	0.00264335	0.0330947
NEUROD1	2q31.3	0.318448	0.0026471	0.0331109
GINS4	8p11.21	0.318382	0.00265284	0.0331295
ADCY10P1	6p21.1	0.318346	0.00265601	0.0331482
JADE3	Xp11.3	0.318218	0.00266713	0.0332648
RTN4RL2	11q12.1	0.3182	0.00266872	0.0332648
PACS1	11q13.1-q13.2	0.318018	0.00268469	0.0334006
SLC2A10	20q13.12	0.318018	0.00268469	0.0334006
SFTA1P	10p14	0.317781	0.00270557	0.0335338
SC5D	11q23.3-q24.1	0.31758	0.00272336	0.0336889
CAV1	7q31.2	0.317562	0.00272498	0.0336889
KCNMB1	5q35.1	0.317471	0.0027331	0.033706
ATG9A	2q35	0.317416	0.00273799	0.0337452
PARVB	22q13.31	0.317362	0.00274288	0.0337634
ABCD3	1p21.3	0.317271	0.00275105	0.0338429
NAPSA	19q13.33	0.317198	0.0027576	0.0339024
TRABD2A	2p11.2	0.317161	0.00276089	0.0339156
LINC00312	3p25.3	0.317143	0.00276253	0.0339156
TFR2	7q22.1	0.317052	0.00277075	0.0339156
KIF5B	10p11.22	0.317052	0.00277075	0.0339156
ENOX1	13q14.11	0.317034	0.0027724	0.0339156
SERPINA1	14q32.13	0.316888	0.00278561	0.0340553
UBE2G2	21q22.3	0.316833	0.00279058	0.0340731
ASL	7q11.21	0.316815	0.00279223	0.0340731
PEA15	1q23.2	0.316706	0.0028022	0.0341533
DKK3	11p15.3	0.316633	0.00280886	0.0342112
C2ORF69	2q33.1	0.316614	0.00281053	0.0342112
RNGTT	6q15	0.316596	0.0028122	0.0342112
NDST2	10q22.2	0.316578	0.00281387	0.0342112
UBE2J1	6q15	0.316341	0.00283565	0.0343703
PAG1	8q21.13	0.316341	0.00283565	0.0343703
TRIM10	6p22.1	0.316217	0.00284715	0.0344886
WFDC3	20q13.12	0.316182	0.00285033	0.0345059
DEPDC1	1p31.3	0.316141	0.0028542	0.0345316
BEST1	11q12.3	0.316049	0.00286267	0.0346122
SCHIP1	3q25.33	0.315958	0.00287116	0.034652
NOS3	7q36.1	0.315958	0.00287116	0.034652
KCTD16	5q31.3	0.315854	0.00288093	0.0346906
HPX	11p15.4	0.315849	0.00288138	0.0346906
MAGEH1	Xp11.21	0.315667	0.00289848	0.034854
TMEM130	7q22.1	0.315612	0.00290363	0.0348942
CARS1	11p15.4	0.315594	0.00290535	0.0348942
GRM6	5q35.3	0.31551	0.00291323	0.0349338
ACAN	15q26.1	0.315503	0.00291395	0.0349338
LRRC32	11q13.5	0.315448	0.00291912	0.0349746
PINX1	8p23.1	0.315302	0.00293296	0.0351191
ICAM4	19p13.2	0.315083	0.00295382	0.0353475
MTFR1	8q13.1	0.315011	0.00296081	0.0354097
ATG9B	7q36.1	0.314956	0.00296605	0.0354291
FAM169A	5q13.3	0.314938	0.0029678	0.0354291
KRT86	12q13	0.314938	0.0029678	0.0354291
RCAN3	1p36.11	0.314883	0.00297306	0.0354473
LILRA6	19q13.42	0.314847	0.00297657	0.0354473
POLQ	3q13.33	0.31481	0.00298009	0.0354473
ITM2A	Xq21.1	0.31481	0.00298009	0.0354473
RAB3B	1p32.3	0.314726	0.00298817	0.0355092
GSDMC	8q24.21	0.314579	0.00300247	0.0356118
C19ORF47	19q13.2	0.314555	0.00300479	0.0356118
PALLD	4q32.3	0.314537	0.00300656	0.0356118
KRT17	17q21.2	0.314336	0.00302611	0.0358008
SHROOM4	Xp11.22	0.314282	0.00303146	0.035821
ZNF296	19q13.32	0.314263	0.00303325	0.035821
EXOC3L2	19q13.32	0.314227	0.00303682	0.0358418
TRIM46	1q22	0.314118	0.00304757	0.0359254
CENPM	22q13.2	0.314099	0.00304936	0.0359254
TCAM1P	17q23.3	0.314071	0.00305219	0.0359373
ART4	12p12.3	0.313849	0.00307413	0.0361149
CHST7	Xp11.3	0.313844	0.00307458	0.0361149
ATF5	19q13.33	0.313771	0.00308182	0.0361784
SGO1	3p24.3	0.313717	0.00308726	0.0361993
TBC1D31	8q24.13	0.313662	0.0030927	0.0362209
KRT33B	17q21.2	0.313661	0.00309276	0.0362209
ARHGAP31	3q13.32-q13.33	0.313607	0.00309816	0.0362502
MBOAT2	2p25.1	0.313589	0.00309998	0.0362502
ACTBL2	5q11.2	0.313581	0.00310077	0.0362502
NUS1	6q22.1	0.313553	0.00310363	0.0362622
SLC1A3	5p13.2	0.313516	0.00310727	0.0362834
ALMS1P1	2p13.1	0.31341	0.00311794	0.036347
KIF5A	12q13.3	0.313229	0.00313615	0.0364535
CIBAR1	8q22.1	0.313224	0.0031366	0.0364535
TAF7L	Xq22.1	0.313199	0.00313922	0.0364625
ITGA2	5q11.2	0.31317	0.00314213	0.0364749
COL6A2	21q22.3	0.313133	0.00314581	0.0364962
SYNGR4	19q13.33	0.313115	0.00314771	0.0364968
RASSF4	10q11.21	0.31306	0.0031532	0.0365391
FAM199X	Xq22.2	0.313006	0.00315876	0.036582
ADAM21	14q24.2	0.312933	0.00316617	0.0366464
IL2RA	10p15.1	0.312532	0.00320724	0.0370567
NALCN	13q32.3-q33.1	0.312477	0.00321288	0.0370784
PCDH12	5q31.3	0.312477	0.00321288	0.0370784
HOXD3	2q31.1	0.312423	0.00321852	0.0371003
NUF2	1q23.3	0.312331	0.00322795	0.037132
TACC3	4p16.3	0.312331	0.00322795	0.037132
ACTB	7p22.1	0.312313	0.00322984	0.037132
SUPT3H	6p21.1	0.312277	0.00323362	0.037132
SERTAD1	19q13.2	0.312277	0.00323362	0.037132
PAM	5q21.1	0.312214	0.0032401	0.0371666
TRMT44	4p16.1	0.312204	0.0032412	0.0371666
MMP11	22q11.23	0.312022	0.0032602	0.0373043
ZNF131	5p12	0.312022	0.0032602	0.0373043
WFS1	4p16.1	0.312003	0.00326211	0.0373043
KRT85	12q13.13	0.311998	0.00326264	0.0373043
NDC80	18p11.32	0.311967	0.00326592	0.0373202
TCF15	20p13	0.311858	0.00327739	0.0373864
DNAJC1	10p12.31	0.311858	0.00327739	0.0373864
POLR3D	8p21.3	0.31173	0.00329081	0.037475
TRIM28	19q13.43	0.311639	0.00330043	0.0374978
SLC9A3R2	16p13.3	0.311639	0.00330043	0.0374978
NID1	1q42.3	0.311621	0.00330236	0.0374982
SV2B	15q26.1	0.311548	0.00331007	0.0375642
FOXRED2	22q12.3	0.311475	0.00331781	0.0375872
LUZP1	1p36.12	0.311438	0.00332168	0.037588
FEZ1	11q24.2	0.311438	0.00332168	0.037588
E2F7	12q21.2	0.311329	0.00333332	0.0376551
CCDC88C	14q32.11-q32.12	0.311238	0.00334305	0.0377435
MYL12A	18p11.31	0.311183	0.0033489	0.0377664
PSG4	19q13.31	0.311103	0.00335749	0.0378119
YKT6	7p13	0.311092	0.00335867	0.0378119
LPO	17q22	0.310891	0.00338027	0.0380334
GDF15	19p13.11	0.310691	0.00340197	0.0381905
S1PR5	19p13.2	0.310673	0.00340395	0.0381911
ZHX3	20q12	0.310564	0.00341585	0.0383028
RHEBL1	12q13.12	0.310491	0.0034238	0.0383703
POGLUT2	13q33.1	0.310418	0.00343177	0.0384378
WNT3A	1q42.13	0.3104	0.00343376	0.0384383
PKN3	9q34.11	0.310363	0.00343776	0.0384613
CSPG4	15q24.2	0.310345	0.00343976	0.0384619
DDIAS	11q14.1	0.310163	0.0034598	0.0386423
PDGFB	22q13.1	0.310144	0.00346181	0.0386429
SDC3	1p35.2	0.31009	0.00346785	0.0386884
MMP13	11q22.2	0.310049	0.0034723	0.0386944
TRIP13	5p15.33	0.30998	0.00347995	0.0387142
TMEM117	12q12	0.309907	0.00348803	0.0387665
MCAM	11q23.3	0.309871	0.00349208	0.0387665
FAM228B	2p23.3	0.309871	0.00349208	0.0387665
SNORA61	1p35.3	0.309811	0.00349874	0.0387665
GRAMD1A	19q13.11	0.30978	0.00350223	0.0387665
HOXC9	12q13.13	0.309763	0.0035041	0.0387665
CBX2	17q25.3	0.309762	0.00350426	0.0387665
PGM2L1	11q13.4	0.309725	0.00350832	0.0387897
APLN	Xq26.1	0.309543	0.00352872	0.0389499
PRMT1	19q13.33	0.309488	0.00353486	0.0389959
CIT	12q24.23	0.309379	0.00354717	0.0390881
KIFC1	6p21.32	0.309379	0.00354717	0.0390881
STK17B	2q32.3	0.309361	0.00354923	0.0390889
MXRA8	1p36.33	0.309215	0.0035657	0.0392267
MCF2L	13q34	0.30916	0.0035719	0.0392294
CNNM2	10q24.32	0.30916	0.0035719	0.0392294
CPSF1	8q24.3	0.309124	0.00357604	0.039253
PRKG1	10q11.23-q21.1	0.309087	0.00358018	0.0392558
TMEM241	18q11.2	0.309069	0.00358225	0.0392558
SFXN3	10q24.31	0.309069	0.00358225	0.0392558
SH3PXD2A	10q24.33	0.309033	0.0035864	0.0392795
HELLS	10q23.33	0.308905	0.00360095	0.0393952
ACOT6	14q24.3	0.308818	0.00361087	0.0394601
PI3	20q13.12	0.308759	0.00361764	0.0394904
NCAPH2	22q13.33	0.308686	0.00362602	0.0395382
PPP6R1	19q13.42	0.308577	0.00363861	0.0396536
UHRF1	19p13.3	0.308395	0.00365968	0.0398174
SH3PXD2B	5q35.1	0.308358	0.00366391	0.0398415
MSRB3	12q14.3	0.308285	0.00367237	0.0399116
TRIM8	10q24.32	0.308212	0.00368086	0.0399391
KIAA1614	1q25.3	0.308194	0.00368298	0.0399391
CLCN4	Xp22.2	0.308194	0.00368298	0.0399391
ARHGEF15	17p13.1	0.308048	0.00370002	0.0401018
GPR85	7q31.1	0.30803	0.00370215	0.0401029
GNB3	12p13.31	0.308012	0.00370429	0.0401041
SMC1A	Xp11.22	0.307976	0.00370856	0.0401278
NUP93	16q13	0.307959	0.00371053	0.0401278
SMURF2	17q23.3-q24.1	0.307903	0.00371712	0.0401756
PKMYT1	16p13.3	0.307848	0.00372355	0.0401756
IPMK	10q21.1	0.307835	0.00372512	0.0401756
SPANXD	Xq27.2	0.307763	0.00373353	0.0402444
PDZK1	1q21.1	0.307702	0.00374075	0.0403002
PIGA	Xp22.2	0.307684	0.00374291	0.0403015
LDLR	19p13.2	0.307575	0.00375586	0.0403834
SMYD3	1q44	0.307556	0.00375802	0.0403834
IHO1	3p21.31	0.307556	0.00375802	0.0403834
CD101	1p13.1	0.307538	0.00376019	0.0403834
C12ORF54	12q13.11	0.307534	0.00376073	0.0403834
RTL8B	Xq26.3	0.307411	0.00377536	0.0404966
HASPIN	17p13.2	0.307392	0.00377754	0.0404979
SLC38A4	12q13.11	0.307324	0.00378565	0.0405472
LYPD6B	2q23.2	0.307186	0.00380219	0.0406241
ZNRF2P1	7p14.3	0.307174	0.0038037	0.0406241
VMO1	17p13.2	0.307137	0.00380807	0.040627
FDFT1	8p23.1	0.307137	0.00380807	0.040627
ACTN1	14q24.1	0.307046	0.00381903	0.0407
DLGAP4	20q11.23	0.30701	0.00382342	0.0407029
ANKH	5p15.2	0.306882	0.00383883	0.0408449
SEPTIN11	4q21.1	0.306864	0.00384103	0.0408464
BEND6	6p12.1	0.306827	0.00384545	0.0408713
ECSCR	5q31.2	0.306627	0.00386981	0.041086
BCL2A1	15q25.1	0.306463	0.00388984	0.0412606
DYRK2	12q15	0.306445	0.00389207	0.0412606
SLC39A4	8q24.3	0.306408	0.00389654	0.0412606
CHST6	16q23.1	0.30639	0.00389877	0.0412606
KLHL25	15q25.3	0.30639	0.00389877	0.0412606
NT5C3B	17q21.2	0.306335	0.00390548	0.0413095
ABHD12	20p11.21	0.306226	0.00391894	0.0413854
SHCBP1L	1q25.3	0.306188	0.00392361	0.0414127
TMC3	15q25.1	0.306073	0.00393786	0.0414965
MINAR1	15q25.1	0.306025	0.00394371	0.0415139
ANKRD13A	12q24.11	0.305934	0.00395502	0.0415887
HMGCS1	5p12	0.305898	0.00395955	0.0416142
PACC1	1q32.3	0.305843	0.00396635	0.0416635
CD93	20p11.21	0.305788	0.00397317	0.041713
ADGRF5	6p12.3	0.305752	0.00397772	0.0417164
PCMT1	6q25.1	0.305734	0.00397999	0.0417182
MOGS	2p13.1	0.305716	0.00398227	0.0417199
PPFIA4	1q32.1	0.305624	0.00399367	0.0417748
CSF2RB	22q12.3	0.305606	0.00399596	0.0417748
ARID3A	19p13.3	0.305606	0.00399596	0.0417748
HAUS7	Xq28	0.30557	0.00400053	0.0417784
BATF	14q24.3	0.30557	0.00400053	0.0417784
IKZF2	2q34	0.305552	0.00400282	0.0417802
TIGAR	12p13.32	0.30546	0.00401428	0.0418575
GDF11	12q13.2	0.305369	0.00402576	0.0419312
TPX2	20q11.21	0.305278	0.00403728	0.042011
PSG3	19q13.2	0.305275	0.00403768	0.042011
LINC01588	14q21.3	0.305233	0.00404299	0.0420365
IKBIP	12q23.1	0.305205	0.00404651	0.0420365
FAM50A	Xq28	0.305205	0.00404651	0.0420365
SHANK3	22q13.33	0.305187	0.00404883	0.0420385
TIMM50	19q13.2	0.305096	0.0040604	0.0421365
PLD1	3q26.31	0.304877	0.0040883	0.0423815
LINC00158	21q21.2	0.304795	0.00409876	0.0424677
RGS9	17q24.1	0.304658	0.00411637	0.0425832
PECAM1	17q23.3	0.304622	0.00412107	0.0425872
CUL4B	Xq24	0.304622	0.00412107	0.0425872
WIPF1	2q31.1	0.304385	0.0041517	0.042792
U2AF1	21q22.3	0.304239	0.00417065	0.0429649
ZBTB21	21q22.3	0.303929	0.00421118	0.0432697
CENPE	4q24	0.30382	0.00422557	0.0433725
ST7	7q31.2	0.303747	0.00423519	0.0433811
EXO1	1q43	0.303456	0.00427385	0.0436414
TNFRSF25	1p36.31	0.303292	0.00429574	0.043797
NRM	6p21.33	0.303273	0.00429818	0.0437993
CLSTN2	3q23	0.303255	0.00430061	0.0438016
VSX2	14q24.3	0.303217	0.00430569	0.0438306
SNAPC2	19p13.2	0.303182	0.00431038	0.0438559
MEX3B	15q25.2	0.303164	0.00431283	0.0438582
MAFB	20q12	0.303109	0.00432017	0.0439103
SNORA22	7q11.21	0.302883	0.00435067	0.0441748
MRAS	3q22.3	0.302799	0.00436199	0.0442671
GATA3-AS1	10p14	0.302625	0.00438572	0.0444394
HS6ST1	2q14.3	0.302563	0.00439422	0.0445027
CYB5R2	11p15.4	0.302508	0.00440168	0.0445555
C7ORF61	7q22.1	0.30249	0.00440418	0.0445579
OLFML2A	9q33.3	0.302398	0.00441665	0.0445701
SS18L1	20q13.33	0.302307	0.00442916	0.0446507
PPP5C	19q13.32	0.302253	0.00443668	0.0447037
ZBTB18	1q44	0.302162	0.00444923	0.0447846
IRGQ	19q13.31	0.302107	0.00445678	0.0448377
RABAC1	19q13.2	0.30207	0.00446182	0.0448428
KRTAP11-1	21q22.1	0.301983	0.00447392	0.0449012
DACT1	14q23.1	0.301979	0.00447444	0.0449012
ZNF365	10q21.2	0.301899	0.00448564	0.0449501
CFAP161	15q25.1	0.301895	0.00448614	0.0449501
SNAI1	20q13.13	0.301797	0.00449978	0.0450639
EOLA2	Xq28	0.301779	0.00450232	0.0450665
JMJD6	17q25.1	0.301688	0.00451504	0.0451588
RAB23	6p12.1-p11.2	0.301669	0.00451759	0.0451588
PDXP	22q13.1	0.301633	0.00452269	0.0451588
PPP4R1L	20q13.32	0.301615	0.00452525	0.0451588
ADAMTSL5	19p13.3	0.301578	0.00453035	0.045187
ADAMTS4	1q23.3	0.301542	0.00453547	0.0452151
SPAG5	17q11.2	0.301433	0.00455084	0.0453227
SH3TC1	4p16.1	0.301433	0.00455084	0.0453227
LMF2	22q13.33	0.301397	0.00455578	0.045349
PLAUR	19q13	0.301305	0.00456883	0.0454561
TRHDE	12q21.1	0.301236	0.00457858	0.0455301
CD226	18q22.2	0.300977	0.00461538	0.045781
EPHX4	1p22.1	0.300905	0.00462559	0.0458382
TMEM216	11q13.1	0.300904	0.00462578	0.0458382
TMC7	16p12.3	0.300849	0.0046336	0.0458926
SLC22A14	3p22.2	0.300802	0.00464039	0.0459369
SGSM3	22q13.1	0.300758	0.00464665	0.0459528
CENPF	1q41	0.300758	0.00464665	0.0459528
NUAK2	1q32.1	0.300594	0.00467023	0.0461168
GAS6	13q34	0.30043	0.00469391	0.0463043
ADA	20q13.12	0.30043	0.00469391	0.0463043
SPATA13	13q12.12	0.300375	0.00470183	0.0463161
NTNG2	9q34.13	0.300375	0.00470183	0.0463161
KAZN	1p36.21	0.300303	0.0047124	0.046348
BRICD5	16p13.3	0.30023	0.004723	0.046383
SCLY	2q37.3	0.300139	0.00473628	0.0464211
CGREF1	2p23.3	0.300139	0.00473628	0.0464211
ABRACL	6q24.1	0.300084	0.00474426	0.0464303
KRTAP5-2	11p15.5	0.300056	0.00474827	0.0464465
XPOT	12q14.2	0.300029	0.00475225	0.0464625
LINC00839	10q11.21	0.299993	0.00475759	0.0464687
TMSB15A	Xq22.1	0.299993	0.00475759	0.0464687
VGLL1	Xq26.3	0.299945	0.00476451	0.0464904
DUSP14	17q12	0.29992	0.00476827	0.0465042
NFASC	1q32.1	0.299902	0.00477095	0.0465073
MAPK12	22q13.33	0.299847	0.00477898	0.0465461
LIN7B	19q13.33	0.299829	0.00478166	0.0465461
THBD	20p11.21	0.29981	0.00478434	0.0465461
SCARB2	4q21.1	0.29981	0.00478434	0.0465461
GPC1	2q37.3	0.299792	0.00478703	0.0465493
ESCO2	8p21.1	0.299628	0.00481123	0.0466928
NRGN	11q24.2	0.299537	0.00482473	0.0467808
CERK	22q13.31	0.299501	0.00483014	0.0467808
SLC2A1	1p34.2	0.299482	0.00483284	0.0467808
PAGE2	Xp11.21	0.299471	0.0048345	0.0467808
DONSON	21q22.11	0.299209	0.00487359	0.04709
NDE1	16p13.11	0.298972	0.00490916	0.0473873
NKAIN4	20q13.33	0.298788	0.00493701	0.0475848
POU4F1	13q31.1	0.298773	0.00493924	0.0475848
TMCC2	1q32.1	0.29868	0.00495324	0.0476036
SLFNL1	1p34.2	0.298626	0.00496155	0.0476603
IL15RA	10p15.1	0.298571	0.00496987	0.0477043
MPP4	2q33.1	0.298542	0.00497423	0.0477043
ZNF71	19q13.4	0.298516	0.0049782	0.0477043
SEMA3D	7q21.11	0.298316	0.00500885	0.0479515
SPSB4	3q23	0.298161	0.00503267	0.0481533
NDUFB2-AS1	7q34	0.298115	0.00503966	0.0481533
PHTF2	7q11.23-q21.11	0.298115	0.00503966	0.0481533
LHX6	9q33.2	0.298061	0.0050481	0.0481873
GPC6	13q31.3-q32.1	0.298061	0.0050481	0.0481873
MLKL	16q23.1	0.298043	0.00505091	0.0481909
ACTL8	1p36.13	0.297966	0.00506276	0.0482787
SLC25A33	1p36.22	0.297951	0.005065	0.0482787
AGPAT4	6q26	0.297915	0.00507065	0.0483092
WDR62	19q13.12	0.297879	0.0050763	0.0483398
DSC3	18q12.1	0.297824	0.00508479	0.0483973
DPF1	19q13.2	0.297756	0.00509528	0.0484505
RGMB	5q15	0.297733	0.00509896	0.0484622
OR5H15	3q11.2	0.297614	0.00511751	0.0485347
NLRP12	19q13.42	0.297532	0.00513027	0.0485962
RIN1	11q13.2	0.297532	0.00513027	0.0485962
SSTR2	17q25.1	0.297295	0.00516749	0.0489254
FBXO10	9p13.2	0.297222	0.00517899	0.0489677
LCE1C	1q21.3	0.297206	0.00518154	0.0489677
FUCA2	6q24.2	0.297186	0.00518475	0.0489715
ALPG	2q37.1	0.297131	0.00519338	0.0490296
OSTF1	9q21.13	0.297095	0.00519917	0.0490374
CLTCL1	22q11.21	0.297022	0.00521074	0.0491231
DLGAP5	14q22.3	0.296876	0.00523393	0.0492947
CCR10	17q21.2	0.296749	0.0052543	0.049416
NKRF	Xq24	0.29673	0.00525722	0.0494199
MYB	6q23.3	0.296694	0.00526306	0.0494512
NUP50	22q13.31	0.296676	0.00526598	0.0494551
ATP6AP2	Xp11.4	0.296603	0.00527767	0.0495179
PHLDB3	19q13.31	0.296512	0.00529232	0.0496318
STRN4	19q13.32	0.296475	0.00529819	0.0496398
NPTX2	7q22.1	0.296475	0.00529819	0.0496398
CFAP74	1p36.33	0.296388	0.00531231	0.0497485
HOXB6	17q21.32	0.296366	0.00531584	0.049758
DNAJC21	5p13.2	0.296329	0.00532173	0.0497896
CR1	1q32.2	0.296293	0.00532763	0.0498212
FANCI	15q26.1	0.296275	0.00533058	0.0498252
KCNN4	19q13.31	0.296184	0.00534537	0.0499158
NDUFAF2	5q12.1	0.296184	0.00534537	0.0499158
EFCAB8	20q11.21	0.296168	0.00534785	0.0499158
PHF24	9p13.3	0.296147	0.00535129	0.0499243
BMP8B	1p34.2	0.296001	0.00537504	0.0501222
ME3	11q14.2	0.295928	0.00538695	0.0501859
E2F8	11p15.1	0.295856	0.00539888	0.0502497
CDC25C	5q31.2	0.295856	0.00539888	0.0502497
BICD1	12p11.21	0.295819	0.00540486	0.050258
PLAGL1	6q24.2	0.295819	0.00540486	0.050258
ATP6AP1	Xq28	0.295764	0.00541383	0.0503178
IL36G	2q14.1	0.295619	0.00543772	0.0504696
EPOR	19p13.2	0.295565	0.00544662	0.0505082
HSD17B2	16q23.3	0.295562	0.00544709	0.0505082
IGFBPL1	9p13.1	0.295486	0.00545967	0.0505774
ZNF526	19q13.2	0.2954	0.00547399	0.0506389
TUBA1B	12q13.12	0.295309	0.00548913	0.0507552
SPAAR	9p13.3	0.295272	0.00549519	0.0507638
RTL10	22q11.21	0.295199	0.00550734	0.0507894
RASD2	22q12.3	0.295181	0.00551038	0.0507894
ATP1B3	3q23	0.295181	0.00551038	0.0507894
LHX9	1q31.3	0.295179	0.00551081	0.0507894
PIMREG	17p13.2	0.295163	0.00551342	0.0507897
NXN	17p13.3	0.295082	0.0055269	0.0508589
TSPAN6	Xq22.1	0.295054	0.0055317	0.0508633
PMEPA1	20q13.31	0.294962	0.00554697	0.0509564
FOXC2	16q24.1	0.294786	0.00557673	0.0512059
KIF20A	5q31.2	0.294707	0.00558994	0.0512796
MPP1	Xq28	0.294489	0.00562701	0.0515479
DGKI	7q33	0.29444	0.00563535	0.0515852
CTU1	19q13.41	0.294106	0.00569239	0.0520745
SRPK1	6p21.31	0.294015	0.00570806	0.0521936
CDCA8	1p34.3	0.293978	0.00571434	0.0522269
YIF1A	11q13.2	0.293924	0.00572377	0.0522889
FUT8	14q23.3	0.293905	0.00572691	0.0522934
ICAM5	19p13.2	0.293869	0.00573321	0.0523268
ERCC2	19q13.32	0.293851	0.00573636	0.0523314
NLGN2	17p13.1	0.293778	0.00574897	0.0523619
ICAM2	17q23.3	0.293778	0.00574897	0.0523619
PSG7	19q13.31	0.29377	0.0057503	0.0523619
AXL	19q13.2	0.293632	0.00577428	0.0525077
PASK	2q37.3	0.293504	0.0057965	0.0526272
ZSCAN1	19q13.43	0.293493	0.00579849	0.0526272
PRSS53	16p11.2	0.293486	0.00579969	0.0526272
KCNA3	1p13.3	0.29346	0.00580423	0.0526272
LAT	16q13	0.293359	0.005822	0.0526992
POLD1	19q13.3	0.293304	0.00583158	0.0527377
KDELR1	19q13.33	0.293195	0.00585079	0.052863
KREMEN1	22q12.1	0.293176	0.005854	0.0528679
PTPRM	18p11.23	0.293158	0.00585721	0.0528727
S1PR2	19p13.2	0.293067	0.00587328	0.0529935
CYTIP	2q24.1	0.292976	0.00588938	0.053042
POFUT2	21q22.3	0.292848	0.005912	0.053173
SHCBP1	16q11.2	0.292848	0.005912	0.053173
MIR155HG	21q21.3	0.292794	0.00592172	0.0532362
TFF3	21q22.3	0.292522	0.00597019	0.0535989
RASIP1	19q13.33	0.292411	0.00599012	0.0537534
DNAJB13	11q13.4	0.292331	0.00600447	0.0538332
TRMT9B	8p22	0.292283	0.00601308	0.0538423
BPIFB1	20q11.21	0.292265	0.00601637	0.0538423
CD72	9p13.3	0.292265	0.00601637	0.0538423
STING1	5q31.2	0.292265	0.00601637	0.0538423
TOP3A	17p11.2	0.29221	0.00602624	0.0538869
CHEK1	11q24.2	0.292192	0.00602953	0.0538869
CCDC86	11q12.2	0.292192	0.00602953	0.0538869
PIK3C2A	11p15.1	0.292137	0.00603942	0.0539265
KIF4B	5q33.2	0.292119	0.00604271	0.0539316
VSX1	20p11.21	0.292093	0.00604747	0.0539496
PRKAB2	1q21.1	0.292046	0.00605592	0.0540007
SMC6	2p24.2	0.291919	0.00607911	0.054183
ZNF275	Xq28	0.291882	0.00608574	0.0542177
BCAS1	20q13.2	0.291859	0.00609008	0.0542319
GUCA1A	6p21.1	0.291802	0.00610045	0.0542998
ZIC1	3q24	0.291716	0.00611608	0.0543899
MCUR1	6p23	0.291682	0.00612236	0.0544213
SYTL4	Xq22.1	0.291645	0.00612904	0.0544562
ANGPTL4	19p13.2	0.291609	0.00613573	0.0544719
DNAJB11	3q27.3	0.291591	0.00613907	0.0544719
RAI14	5p13.2	0.291536	0.00614912	0.0545365
CTRL	16q22.1	0.291372	0.00617934	0.0547064
SOX7	8p23.1	0.291372	0.00617934	0.0547064
KRTAP2-1	17q21.2	0.291328	0.0061874	0.0547533
CMC2	16q23.2	0.291281	0.00619619	0.0548065
SGPP1	14q23.2	0.291244	0.00620294	0.0548417
PYGB	20p11.21	0.29119	0.00621308	0.0549067
GNAZ	22q11.22-q11.23	0.291153	0.00621985	0.0549174
OR51E2	11p15.4	0.291108	0.00622827	0.0549673
ABHD11-AS1	7q11.23	0.291069	0.00623544	0.0549815
HES2	1p36.31	0.291026	0.00624358	0.0550287
ENTPD7	10q24.2	0.290989	0.00625038	0.0550381
KLHL5	4p14	0.290989	0.00625038	0.0550381
IL12A	3q25.33	0.290975	0.006253	0.0550381
GATA2	3q21.3	0.29088	0.0062708	0.0551212
FAM151B	5q14.1	0.290789	0.00628787	0.0552466
FOXP3	Xp11.23	0.290716	0.00630156	0.0553423
SAPCD2	9q34.3	0.290679	0.00630841	0.0553778
PCED1B	12q13.11	0.290588	0.00632557	0.0555038
SCRN1	7p14.3	0.29057	0.006329	0.0555093
RUNX1-IT1	21q22.12	0.290505	0.00634124	0.0555807
ENG	9q34.11	0.290497	0.00634276	0.0555807
TSPAN7	Xp11.4	0.290479	0.00634621	0.0555863
FPR1	19q13.41	0.290424	0.00635655	0.0556522
LINC01128	1p36.33	0.290351	0.00637037	0.0557485
OSBPL8	12q21.2	0.290206	0.00639808	0.0559167
ENC1	5q13.3	0.290187	0.00640155	0.0559224
TOMM40	19q13.32	0.290169	0.00640503	0.055928
FAM3D	3p14.2	0.290081	0.00642179	0.0560496
ASNS	7q21.3	0.290023	0.00643287	0.0561215
GPC2	7q22.1	0.28995	0.00644683	0.0561938
GJA1	6q22.31	0.289914	0.00645382	0.0562165
PGR	11q22.1	0.289878	0.00646082	0.0562165
APLF	2p13.3	0.289878	0.00646082	0.0562165
EBP	Xp11.23	0.289768	0.00648186	0.0563747
PLEKHF1	19q12	0.28975	0.00648537	0.0563805
GASK1B	4q32.1	0.289732	0.00648888	0.0563862
RAX	18q21.32	0.289688	0.0064973	0.0564098
KCNK12	2p16.3	0.289628	0.00650895	0.0564614
UBE2V1	20q13.13	0.289586	0.00651705	0.0565068
KLC2	11q13.2	0.289549	0.0065241	0.0565184
PROSER2	10p14	0.289531	0.00652764	0.0565242
IMPA2	18p11.21	0.289495	0.00653471	0.0565607
MXD3	5q35.3	0.289458	0.00654178	0.0565724
RASSF1	3p21.31	0.289276	0.00657726	0.0567798
SNHG28	1q23.2	0.289203	0.0065915	0.0568531
BUB1	2q13	0.289167	0.00659863	0.056865
ADGRF3	2p23.3	0.289081	0.00661545	0.0569692
LYAR	4p16.3	0.289076	0.00661648	0.0569692
CYP2D7	22q13.2	0.289003	0.00663079	0.0570427
PLAG1	8q12.1	0.288948	0.00664155	0.0571104
PCDH17	13q21.1	0.288875	0.00665591	0.057209
LOC644936	5q14.1	0.288729	0.00668471	0.0573319
CENPI	Xq22.1	0.288675	0.00669555	0.0573999
HDAC9	7p21.1	0.288656	0.00669916	0.057406
GPR84	12q13.13	0.288492	0.00673176	0.0576104
FANCE	6p21.31	0.288401	0.00674993	0.057691
RARS2	6q15	0.288365	0.00675721	0.0577283
LINC01554	5q15	0.288231	0.00678403	0.0579074
METTL1	12q14.1	0.288164	0.00679738	0.0579963
CAPN9	1q42.2	0.288106	0.00680913	0.0580465
FIBP	11q13.1	0.287964	0.00683776	0.0582214
PPP1R14A	19q13.1	0.287946	0.00684144	0.0582214
GJA5	1q21.2	0.287946	0.00684144	0.0582214
SCUBE1	22q13.2	0.287901	0.00685038	0.0582725
SCARF2	22q11.21	0.287854	0.00685987	0.0582969
IRF3	19q13.33	0.287836	0.00686356	0.0582969
MACROH2A1	5q31.1	0.287836	0.00686356	0.0582969
ARHGAP26	5q31.3	0.2878	0.00687095	0.0582969
PIWIL4	11q21	0.2878	0.00687095	0.0582969
SH2D2A	1q23.1	0.287654	0.00690058	0.0585232
FAM110D	1p36.11	0.287599	0.00691171	0.0585925
IRX4	5p15.33	0.287494	0.00693314	0.0587237
FCN3	1p36.11	0.287435	0.00694523	0.0588009
ZSCAN22	19q13.43	0.287417	0.00694896	0.0588073
GRAP	17p11.2	0.287308	0.00697139	0.0589467
NUCB1	19q13.33	0.287217	0.00699013	0.0590799
EPB41L2	6q23.1-q23.2	0.287107	0.00701268	0.0591188
S100A11	1q21.3	0.287107	0.00701268	0.0591188
DPYSL3	5q32	0.28687	0.00706175	0.0594564
SLC11A1	2q35	0.286706	0.0070959	0.0597186
IFI27L2	14q32.12	0.286633	0.00711113	0.0597196
CDC14A	1p21.2	0.286633	0.00711113	0.0597196
ETV4	17q21.31	0.286633	0.00711113	0.0597196
KCNMA1	10q22.3	0.286597	0.00711875	0.0597395
GRK4	4p16.3	0.286579	0.00712256	0.0597395
PRKCH	14q23.1	0.286415	0.00715697	0.0599331
BRWD3	Xq21.1	0.286396	0.00716081	0.0599331
ADM5	19q13.33	0.286396	0.00716081	0.0599331
RDH11	14q24.1	0.286396	0.00716081	0.0599331
DPP9	19p13.3	0.286287	0.00718384	0.0600496
SHANK1	19q13.33	0.286165	0.00720969	0.060224
PSMD8	19q13.2	0.286123	0.00721851	0.060263
SEMA3A	7q21.11	0.286105	0.00722237	0.0602698
BMT2	7q31.1	0.286087	0.00722624	0.0602766
BRME1	19p13.12	0.286068	0.0072301	0.0602834
LINC01101	2q14.2	0.286034	0.00723734	0.060297
SLC12A8	3q21.2	0.285923	0.00726109	0.0603635
UBE2A	Xq24	0.285868	0.00727274	0.0604349
STIL	1p33	0.285831	0.00728051	0.0604487
SAC3D1	11q13.1	0.285649	0.0073195	0.060696
TCF3	19p13.3	0.285631	0.00732341	0.0607029
TM4SF18	3q25.1	0.285613	0.00732732	0.0607099
TNFSF10	3q26	0.285558	0.00733907	0.0607308
UBE2Q2	15q24.2	0.28554	0.00734298	0.0607378
INPP1	2q32.2	0.285485	0.00735475	0.0608097
GP9	3q21.3	0.285418	0.00736933	0.0609048
PFKP	10p15.2	0.285358	0.00738227	0.0609608
SLC35B4	7q33	0.285358	0.00738227	0.0609608
LINC00028	20q11.21	0.285323	0.00738981	0.0609749
FBXO43	8q22.2	0.285278	0.00739944	0.0610007
INSL3	19p13.11	0.285177	0.00742145	0.0611311
LINC00294	11p13	0.285157	0.00742569	0.0611406
FCGR3A	1q23.3	0.285121	0.00743361	0.0611803
LCTL	15q22.31	0.285089	0.00744041	0.0612108
BPIFA2	20q11.21	0.284997	0.00746045	0.0613151
SLC5A6	2p23.3	0.284975	0.00746537	0.0613151
TLX3	5q35.1	0.284974	0.0074655	0.0613151
ZNF765	19q13.42	0.28492	0.0074773	0.0613623
XAGE2	Xp11.22	0.28492	0.00747745	0.0613623
SPRN	10q26.3	0.284902	0.00748129	0.0613683
MTFP1	22q12.2	0.284865	0.00748926	0.0613827
CCDC117	22q12.1	0.284774	0.00750922	0.0614954
TSPAN11	12p11.21	0.284647	0.00753725	0.0616993
ARHGAP42	11q22.1	0.28461	0.00754527	0.0617258
RELB	19q13.32	0.284574	0.0075533	0.0617258
CCDC167	6p21.2	0.284537	0.00756134	0.0617258
NEURL1	10q24.33	0.284519	0.00756537	0.0617258
ITGB6	2q24.2	0.284519	0.00756546	0.0617258
GLO1	6p21.2	0.284446	0.00758148	0.06178
SF3A2	19p13.3	0.28441	0.00758954	0.0617947
SALL1	16q12.1	0.284346	0.00760379	0.0618852
IL21R	16p12.1	0.284282	0.00761783	0.0619634
OTP	5q14.1	0.284269	0.00762078	0.0619634
SPATS2L	2q33.1	0.284246	0.00762593	0.0619634
TFPI	2q32.1	0.284209	0.00763404	0.0619784
ANXA6	5q33.1	0.284191	0.0076381	0.0619858
ZNF454	5q35.3	0.284173	0.00764215	0.0619933
NCK2	2q12.2	0.284136	0.00765028	0.0620338
KLHL3	5q31.2	0.284118	0.00765434	0.0620413
TNR	1q25.1	0.284074	0.00766422	0.0620959
ZWINT	10q21.1	0.284027	0.00767469	0.0621552
DRGX	10q11.23	0.28384	0.00771657	0.0624177
FAM216A	12q24.11	0.28379	0.00772782	0.0624576
LTBP1	2p22.3	0.28379	0.00772782	0.0624576
SPP1	4q22.1	0.283772	0.00773192	0.0624652
ZCCHC18	Xq22.2	0.283754	0.00773602	0.0624728
FLI1	11q24.3	0.283717	0.00774424	0.0625136
ZNF584	19q13.43	0.283626	0.00776479	0.062639
TMEM65	8q24.13	0.28359	0.00777303	0.062639
POLR3G	5q14.3	0.283535	0.0077854	0.062639
RANBP1	22q11.21	0.283535	0.0077854	0.062639
FCGR2A	1q23.3	0.283517	0.00778953	0.062639
FAM91A1	8q24.13	0.283499	0.00779366	0.062639
BNIP3	10q26.3	0.28348	0.00779779	0.062639
MYO10	5p15.1	0.28348	0.00779779	0.062639
TSPAN14	10q23.1	0.283407	0.00781433	0.0627209
FUT4	11q21	0.283389	0.00781847	0.0627287
CCDC18	1p22.1	0.283316	0.00783506	0.0628107
C1ORF158	1p36.21	0.28328	0.00784326	0.0628498
ULBP2	6q25.1	0.283225	0.00785583	0.0628498
PPARD	6p21.31	0.283189	0.00786415	0.0628734
HTR6	1p36.13	0.283171	0.00786816	0.0628734
TOP2A	17q21.2	0.283171	0.00786832	0.0628734
SLC22A15	1p13.1	0.283116	0.00788082	0.0629461
SIPA1L2	1q42.2	0.283079	0.00788916	0.0629461
FAM222A	12q24.11	0.283061	0.00789334	0.0629461
SREBF2	22q13.2	0.283061	0.00789334	0.0629461
AURKB	17p13.1	0.28297	0.00791425	0.0630874
TAGLN	11q23.3	0.282934	0.00792262	0.0631033
MAST1	19p13.13	0.282902	0.00792982	0.0631352
RADIL	7p22.1	0.282806	0.007952	0.0632608
CNDP1	18q22.3	0.28279	0.00795573	0.063265
CDHR3	7q22.3	0.28277	0.00796042	0.0632768
SNRPB2	20p12.1	0.282715	0.00797305	0.0633263
ERG	21q22.2	0.282715	0.00797305	0.0633263
WDR4	21q22.3	0.282533	0.00801528	0.0635422
SLC2A7	1p36.23	0.282524	0.00801736	0.0635422
KRBOX4	Xp11.3	0.282369	0.00805346	0.0636917
STARD4	5q22.1	0.28235	0.00805771	0.0636917
MAP3K10	19q13.2	0.28235	0.00805771	0.0636917
MYPN	10q21.3	0.282153	0.00810389	0.0639544
PPIC	5q23.2	0.282022	0.00813459	0.0641711
LIN37	19q13.12	0.281949	0.00815176	0.0642379
SFXN1	5q35.2	0.281931	0.00815606	0.0642379
ECM1	1q21.2	0.281931	0.00815606	0.0642379
ZFP69B	1p34.2	0.281931	0.00815606	0.0642379
TSPAN13	7p21.1	0.281913	0.00816036	0.0642462
ACTG1P25	1q32.1	0.281842	0.00817701	0.0643005
NID2	14q22.1	0.281767	0.00819483	0.0643637
GPHN	14q23.3	0.281767	0.00819483	0.0643637
KCNJ2	17q24.3	0.281767	0.00819483	0.0643637
XPR1	1q25.3	0.281712	0.00820779	0.0644055
ALOX15B	17p13.1	0.281694	0.00821211	0.0644055
CNKSR3	6q25.2	0.281694	0.00821211	0.0644055
LIPG	18q21.1	0.281676	0.00821643	0.0644055
PLEKHO1	1q21.2	0.281585	0.00823809	0.0644986
FCGR2B	1q23.3	0.281476	0.00826415	0.0646258
COL11A1	1p21.1	0.281476	0.00826415	0.0646258
LRCH1	13q14.13-q14.2	0.281476	0.00826415	0.0646258
PTGER4P2-CDK2AP2P2	9q13	0.281406	0.00828067	0.0647038
PRSS23	11q14.2	0.281384	0.00828592	0.0647192
POMC	2p23.3	0.28133	0.008299	0.0647958
CPPED1	16p13.12	0.281202	0.0083296	0.0649681
PLXNA3	Xq28	0.281129	0.00834714	0.0649838
IL18R1	2q12.1	0.281129	0.00834714	0.0649838
IHH	2q35	0.281092	0.0083561	0.0649838
PANK3	5q34	0.281075	0.00836031	0.0649838
FANCA	16q24.3	0.281056	0.0083647	0.0649838
NFKBIE	6p21.1	0.281038	0.0083691	0.0649838
ESS2	22q11.21	0.280965	0.0083867	0.0650386
ST6GALNAC1	17q25.1	0.280954	0.00838932	0.0650386
PDCD2L	19q13.11	0.28071	0.00844858	0.0653954
SYAP1	Xp22.2	0.28071	0.00844858	0.0653954
GRIK1-AS1	21q21.3	0.280658	0.00846137	0.0654688
ADAM18	8p11.22	0.280577	0.00848108	0.0655957
VCAN	5q14.2-q14.3	0.280528	0.00849302	0.0656197
H2AC4	6p22.2	0.280491	0.00850213	0.06563
SLC25A14	Xq26.1	0.280455	0.00851085	0.0656717
TRAPPC14	7q22.1	0.280418	0.00851978	0.0656894
C1ORF74	1q32.2	0.280364	0.00853319	0.0656991
HACD2	3q21.1	0.280364	0.00853319	0.0656991
MYEOV	11q13.3	0.280346	0.00853766	0.0656991
TRPM2	21q22.3	0.280327	0.00854214	0.065708
LTBP2	14q24.3	0.280273	0.00855558	0.0657858
FYTTD1	3q29	0.280254	0.00856006	0.0657947
NIPAL4	5q33.3	0.280226	0.00856701	0.0658048
NXPH4	12q13.3	0.2802	0.00857353	0.0658048
MPZL2	11q23.3	0.280182	0.00857802	0.0658048
SPATA12	3p14.3	0.280116	0.00859418	0.0659032
SSH1	12q24.11	0.280017	0.00861854	0.0660388
NANOS3	19p13.12	0.280017	0.00861854	0.0660388
XIRP1	3p22.2	0.279945	0.00863661	0.0661003
SLC39A7	6p21.32	0.27989	0.00865018	0.066153
SLFN13	17q12	0.279653	0.0087092	0.0664568
CDKN2D	19p13.2	0.279653	0.0087092	0.0664568
MARCHF11	5p15.1	0.279639	0.00871281	0.0664568
ULBP3	6q25.1	0.279636	0.00871344	0.0664568
EID2	19q13.2	0.279598	0.00872287	0.0665031
SLC2A13	12q12	0.279507	0.0087457	0.0666514
ARHGAP6	Xp22.2	0.279325	0.00879151	0.0669415
INPP4A	2q11.2	0.279307	0.0087961	0.0669415
TENT4A	5p15.31	0.279288	0.00880069	0.0669415
RSPO3	6q22.33	0.279288	0.00880069	0.0669415
PLCB4	20p12.3-p12.2	0.279216	0.00881909	0.0670041
FHAD1	1p36.21	0.279216	0.00881909	0.0670041
BAG3	10q26.11	0.279088	0.00885137	0.0671977
DDHD1	14q22.1	0.279033	0.00886524	0.0672348
CCDC144CP	17p11.2	0.279032	0.00886561	0.0672348
ALPL	1p36.12	0.279015	0.00886986	0.0672348
RASAL3	19p13.12	0.279015	0.00886986	0.0672348
NEURL3	2q11.2	0.27896	0.00888376	0.0672627
TTC38	22q13.31	0.278924	0.00889303	0.0673071
BIRC5	17q25.3	0.27876	0.00893486	0.0674945
HSPA7	1q23.3	0.27876	0.00893486	0.0674945
C22ORF23	22q13.1	0.278742	0.00893951	0.0675039
OR10A3	11p15.4	0.278638	0.00896608	0.0676528
NEFH	22q12.2	0.278588	0.00897887	0.0677235
PRKCQ	10p15.1	0.278487	0.00900495	0.0678167
ADAMTS7	15q25.1	0.278487	0.00900495	0.0678167
CCN4	8q24.22	0.278304	0.00905195	0.0680669
ADGRG1	16q21	0.278086	0.00910863	0.0683372
FZR1	19p13.3	0.278086	0.00910863	0.0683372
ROBO1	3p12.3	0.278067	0.00911337	0.0683468
CDR2L	17q25.1	0.278031	0.00912285	0.068366
TSPAN17	5q35.2	0.278031	0.00912285	0.068366
FATE1	Xq28	0.277833	0.0091745	0.0687271
PRELID1P6	2p15	0.277812	0.00917992	0.0687416
GPR3	1p36.11	0.277721	0.00920379	0.0688421
TXNDC5	6p24.3	0.277703	0.00920857	0.0688518
SMARCB1	22q11.23	0.277648	0.00922293	0.068881
HOXC11	12q13.13	0.277579	0.00924118	0.0689913
MSX2P1	17q22	0.27752	0.00925675	0.0690689
B3GLCT	13q12.3	0.277484	0.00926611	0.0690991
MAP3K4	6q26	0.277448	0.00927573	0.0691448
CAVIN4	9q31.1	0.277411	0.00928536	0.0691644
CMPK1	1p33	0.277357	0.00929982	0.069246
SYT11	1q22	0.277338	0.00930465	0.0692559
NTF3	12p13.31	0.277325	0.00930822	0.0692563
BIRC7	20q13.33	0.277235	0.0093321	0.0693557
C1QTNF6	22q12.3	0.277083	0.00937242	0.0695608
RAB9B	Xq22.2	0.277075	0.00937451	0.0695608
CHST11	12q23.3	0.277075	0.00937451	0.0695608
SLC29A2	11q13.2	0.276919	0.00941622	0.0698072
DYNLT3	Xp11.4	0.276901	0.0094211	0.0698072
TRIM59	3q25.33	0.276901	0.0094211	0.0698072
CSK	15q24.1	0.276846	0.00943574	0.0698634
USHBP1	19p13.11	0.276773	0.0094553	0.069982
PIAS3	1q21.1	0.276755	0.00946019	0.069992
PRR7	5q35.3	0.276646	0.00948961	0.0701309
SEH1L	18p11.21	0.276591	0.00950435	0.070145
TCP1	6q25.3	0.276573	0.00950927	0.070145
PRR16	5q23.1	0.276573	0.00950927	0.070145
MIR924HG	18q12.2-q12.3	0.276474	0.00953601	0.0703161
GAS2L3	12q23.1	0.276365	0.00956564	0.0704819
SMAD6	15q22.31	0.276318	0.00957834	0.0705493
ARL2	11q13.1	0.276208	0.00960808	0.0706937
PRICKLE3	Xp11.23	0.27619	0.00961305	0.0706937
JARID2	6p22.3	0.27619	0.00961305	0.0706937
DGKH	13q14.11	0.276172	0.00961801	0.0706937
SNX14	6q14.3	0.276154	0.00962298	0.0706937
EMP3	19q13.33	0.276154	0.00962298	0.0706937
RNF185	22q12.2	0.276063	0.00964786	0.0708238
EN1	2q14.2	0.275899	0.00969278	0.0711166
ARHGAP27P2	17q24.2	0.275891	0.00969494	0.0711166
PANK1	10q23.31	0.275844	0.0097078	0.0711845
CYTH2	19q13.33	0.275753	0.00973287	0.0713362
SLC5A4	22q12.3	0.275734	0.00973808	0.0713362
LYNX1	8q24.3	0.275643	0.00976303	0.0714305
ITIH5	10p14	0.275498	0.00980336	0.0716991
PSD2	5q31.2	0.275435	0.00982071	0.0717994
ANP32E	1q21.2	0.27537	0.00983878	0.0718784
GARS1	7p14.3	0.275279	0.00986415	0.0719839
DLL3	19q13.2	0.275265	0.0098679	0.0719847
SYT12	11q13.2	0.275078	0.00992015	0.0723125
ZEB2	2q22.3	0.27506	0.00992526	0.072323
HSPG2	1p36.12	0.275042	0.00993036	0.0723336
CEP83	12q22	0.274969	0.00995082	0.0724559
TBCB	19q13.12	0.274834	0.00998891	0.072653
FRG2C	3p12.3	0.274752	0.0100118	0.0727927
SH3BP2	4p16.3	0.274714	0.0100227	0.0728451
C3ORF70	3q27.2	0.274659	0.0100382	0.072861
MFAP2	1p36.13	0.274659	0.0100382	0.072861
TEX45	19p13.2	0.274644	0.0100423	0.072861
XXYLT1	3q29	0.274641	0.0100433	0.072861
ZIC5	13q32.3	0.274508	0.010081	0.0730537
GPAT4	8p11.21	0.274495	0.0100847	0.0730537
ASAP1	8q24.21-q24.22	0.274442	0.0100998	0.0730897
CD109	6q13	0.27444	0.0101002	0.0730897
PRKX	Xp22.33	0.274422	0.0101054	0.0730968
TMC6	17q25.3	0.274386	0.0101158	0.0731451
NSDHL	Xq28	0.274349	0.0101262	0.0731667
NAGA	22q13.2	0.27424	0.0101574	0.0733119
NR5A2	1q32.1	0.274204	0.0101678	0.0733336
PDZD7	10q24.31	0.274185	0.010173	0.0733445
VAMP7	Xq28 and Yq12	0.274167	0.0101782	0.0733553
ZNF438	10p11.23	0.274058	0.0102096	0.0735545
SMPDL3A	6q22.31	0.274003	0.0102253	0.0736409
GTSF1L	20q13.12	0.273955	0.0102392	0.0737005
HOXA13	7p15.2	0.273928	0.0102468	0.0737152
HCCS	Xp22.2	0.273857	0.0102673	0.0738358
HMGA1	6p21.31	0.273839	0.0102726	0.0738468
FAT3	11q14.3	0.273784	0.0102884	0.0739066
LDOC1	Xq27.1	0.27373	0.0103042	0.0739933
UBE2NL	Xq27.3	0.273627	0.0103341	0.0741541
DERL3	22q11.23	0.273584	0.0103465	0.0742161
CDX2	13q12.2	0.273552	0.0103557	0.0742554
TMEM169	2q35	0.273529	0.0103624	0.0742763
CEACAM7	19q13.2	0.273496	0.0103719	0.0743177
BACH2	6q15	0.273456	0.0103836	0.0743476
NRBP1	2p23.3	0.27342	0.0103942	0.0743967
SMTN	22q12.2	0.27331	0.0104262	0.0745174
CD163	12p13.31	0.273292	0.0104315	0.0745286
NKX2-1	14q13.3	0.273181	0.0104642	0.0746812
AGAP2-AS1	12q14.1	0.27311	0.010485	0.0748023
KIF11	10q23.33	0.273074	0.0104957	0.0748518
DZIP1	13q32.1	0.273019	0.0105118	0.0749396
S100A16	1q21.3	0.272891	0.0105494	0.0750996
FZD2	17q21.31	0.272818	0.010571	0.0751989
SKIDA1	10p12.31	0.272782	0.0105818	0.0752059
COL8A1	3q12.1	0.272764	0.0105872	0.0752059
CHML	1q43	0.272764	0.0105872	0.0752059
TEX15	8p12	0.27274	0.0105942	0.0752289
C17ORF100	17p13.1	0.272709	0.0106034	0.075267
MCM8	20p12.3	0.272581	0.0106413	0.0754508
CDX1	5q32	0.272564	0.0106464	0.0754508
ADAMTS6	5q12.3	0.272563	0.0106468	0.0754508
FOXD4L4	9q21.11	0.272552	0.01065	0.0754508
AGAP2	12q14.1	0.272545	0.0106522	0.0754508
PLK2	5q11.2	0.272527	0.0106576	0.0754623
PLIN2	9p22.1	0.272436	0.0106848	0.0756278
RGCC	13q14.11	0.272381	0.0107012	0.0757164
MFRP	11q23.3	0.272326	0.0107176	0.0757624
CHPF2	7q36.1	0.272272	0.0107339	0.0758126
TAZ	Xq28	0.272235	0.0107449	0.0758356
FOXD3	1p31.3	0.272137	0.0107745	0.0759901
RAB3IL1	11q12.2-q12.3	0.271962	0.0108273	0.076308
AGO2	8q24.3	0.271925	0.0108383	0.0763585
UNC5B	10q22.1	0.271907	0.0108438	0.0763701
CDK6	7q21.2	0.271798	0.0108769	0.076549
RIN3	14q32.12	0.271761	0.010888	0.0765997
HBM	16p13.3	0.271718	0.0109013	0.0766661
GABRP	5q35.1	0.271587	0.0109411	0.0769079
PXDC1	6p25.2	0.271579	0.0109435	0.0769079
CCL26	7q11.23	0.27147	0.0109769	0.0770606
ABI3BP	3q12.2	0.271324	0.0110216	0.0773194
ADAMTS12	5p13.3-p13.2	0.271287	0.0110328	0.0773705
KLHL35	11q13.4	0.271178	0.0110664	0.0775358
H2AB1	Xq28	0.271161	0.0110717	0.0775358
GRK2	11q13.2	0.271087	0.0110946	0.0775953
ITGA1	5q11.2	0.271069	0.0111002	0.0775953
PLPPR2	19p13.2	0.271069	0.0111002	0.0775953
SPANXN5	Xp11.22	0.271006	0.0111194	0.0776705
ATG101	12q13.13	0.270996	0.0111227	0.0776705
FGF5	4q21.21	0.270948	0.0111377	0.0777338
RASGRF1	15q25.1	0.270941	0.0111397	0.0777338
EGFL6	Xp22.2	0.270923	0.0111453	0.0777383
DSCAM	21q22.2	0.270907	0.0111503	0.0777383
NLRP6	11p15.5	0.270885	0.0111571	0.0777461
KIF15	3p21.31	0.270868	0.0111623	0.0777544
ARMH4	14q23.1	0.270795	0.0111849	0.0778573
NEK6	9q33.3	0.270686	0.011219	0.078024
ACLY	17q21.2	0.270668	0.0112247	0.078024
METRNL	17q25.3	0.270668	0.0112247	0.078024
INHBA-AS1	7p14.1	0.270638	0.0112339	0.0780611
FMN2	1q43	0.270595	0.0112474	0.0781273
HOXA6	7p15.2	0.270528	0.0112682	0.0782429
RAD1	5p13.2	0.270504	0.0112759	0.0782429
ST8SIA4	5q21.1	0.270467	0.0112874	0.0782794
FIBCD1	9q34.12	0.270461	0.0112892	0.0782794
WNK3	Xp11.22	0.270449	0.0112931	0.0782794
S100A13	1q21.3	0.270394	0.0113102	0.0783434
TGFBI	5q31.1	0.270358	0.0113217	0.0783678
ITGB2	21q22.3	0.270249	0.0113561	0.078551
MED10	5p15.31	0.270012	0.011431	0.0789585
GNA11	19p13.3	0.269975	0.0114425	0.0790107
PTBP1	19p13.3	0.269848	0.0114831	0.0792353
ALS2	2q33.1	0.269829	0.0114889	0.0792476
RAET1K	6q25.1	0.269686	0.0115346	0.0794852
ZNF474	5q23.2	0.269647	0.011547	0.0794948
FBN1	15q21.1	0.269629	0.0115529	0.0794948
TMEM200A	6q23.1	0.269629	0.0115529	0.0794948
TBC1D16	17q25.3	0.269629	0.0115529	0.0794948
FSD1	19p13.3	0.269592	0.0115645	0.0795045
SLC36A1	5q33.1	0.269592	0.0115645	0.0795045
MAPK11	22q13.33	0.269574	0.0115704	0.0795045
CYTOR	2p11.2	0.269574	0.0115704	0.0795045
NSG2	5q35.2	0.269546	0.0115795	0.0795118
HHEX	10q23.33	0.269501	0.0115937	0.0795545
EOGT	3p14.1	0.269447	0.0116113	0.0796197
COL26A1	7q22.1	0.269428	0.0116171	0.0796323
TROAP	12q13.12	0.269356	0.0116406	0.0797101
ZCCHC17	1p35.2	0.269356	0.0116406	0.0797101
ITGB1	10p11.22	0.269356	0.0116406	0.0797101
CCN1	1p22.3	0.269301	0.0116582	0.0798031
ARHGEF18	19p13.2	0.269246	0.0116759	0.0798962
ZNF608	5q23.2	0.2691	0.011723	0.080108
LCORL	4p15.31	0.269064	0.0117348	0.080161
HMX2	10q26.13	0.269048	0.0117399	0.080168
KLF12	13q22.1	0.269009	0.0117526	0.0802268
SETD9	5q11.2	0.268991	0.0117585	0.0802395
HMOX1	22q12.3	0.268882	0.0117941	0.0803436
HGD	3q13.33	0.268747	0.0118379	0.0805694
WNT9B	17q21.32	0.268731	0.0118433	0.0805694
CCDC134	22q13.2	0.268718	0.0118476	0.0805694
KIF21B	1q32.1	0.268627	0.0118774	0.0806188
ADRA2C	4p16.3	0.268627	0.0118774	0.0806188
RSPO2	8q23.1	0.268612	0.0118821	0.0806188
ADGRE5	19p13.12	0.268499	0.0119193	0.0808346
NCAPH	2q11.2	0.268481	0.0119253	0.0808475
IL1R2	2q11.2	0.268408	0.0119493	0.0809824
MKI67	10q26.2	0.268298	0.0119854	0.0811619
SPANXA2	Xq27.2	0.26829	0.0119881	0.0811619
TRMU	22q13.31	0.268262	0.0119974	0.0811694
CHST8	19q13.11	0.268008	0.0120817	0.0816835
NAV1	1q32.1	0.26797	0.0120942	0.08174
ZNF883	9q32	0.267916	0.0121124	0.0818351
SNAI2	8q11.21	0.267897	0.0121185	0.0818482
CENPBD1P1	19q13.43	0.267752	0.0121672	0.0821211
A4GALT	22q13.2	0.267697	0.0121855	0.0822166
DES	2q35	0.267661	0.0121977	0.0822445
PCNAP1	4q23	0.26766	0.0121979	0.0822445
RNF122	8p12	0.267551	0.0122344	0.0824343
SLC39A10	2q32.3	0.267424	0.0122774	0.082651
KMT5A	12q24.31	0.267405	0.0122835	0.082651
SPANXB1	Xq27.1	0.267374	0.0122942	0.082651
OXT	20p13	0.26737	0.0122956	0.082651
IQSEC1	3p25.2	0.267369	0.0122958	0.082651
YES1	18p11.32	0.267278	0.0123267	0.0828299
RILPL1	12q24.31	0.267223	0.0123452	0.0828699
ADCY4	14q12	0.267205	0.0123514	0.0828832
KIAA1841	2p15	0.267114	0.0123823	0.0830626
SYNPO2L	10q22.2	0.267004	0.0124195	0.0832839
F2R	5q13.3	0.266986	0.0124257	0.0832973
NEIL3	4q34.3	0.266932	0.0124444	0.083394
ELFN2	22q13.1	0.266913	0.0124506	0.0834074
PSTPIP1	15q24.3	0.266804	0.012488	0.0835581
C15ORF54	15q14	0.26679	0.0124928	0.0835581
LHX5	12q24.13	0.266789	0.012493	0.0835581
HYMAI	6q24.2	0.26677	0.0124996	0.0835658
ZCCHC9	5q14.1	0.266749	0.0125067	0.0835851
MDN1	6q15	0.266658	0.012538	0.0837375
APOL4	22q12.3	0.266658	0.012538	0.0837375
DUSP10	1q41	0.266567	0.0125693	0.0839184
RPL23AP82	22q13.33	0.266549	0.0125756	0.083932
GUCY1A2	11q22.3	0.266458	0.012607	0.0841133
GCKR	2p23.3	0.266405	0.0126251	0.0842057
CD300A	17q25.1	0.266221	0.012689	0.0845748
HOMER3	19p13.11	0.266221	0.012689	0.0845748
NOTCH1	9q34.3	0.266166	0.012708	0.0846729
CCNI2	5q31.1	0.266148	0.0127143	0.0846866
JPT1	17q25.1	0.266093	0.0127334	0.0847847
TDRD6	6p12.3	0.266057	0.0127461	0.0848407
NAALADL1	11q13.1	0.26602	0.0127588	0.0848681
ZNF354A	5q35.3	0.265838	0.0128225	0.0851772
DTYMK	2q37.3	0.265838	0.0128225	0.0851772
LRRC25	19p13.11	0.26571	0.0128672	0.0853312
TMOD4	1q21.3	0.265639	0.0128924	0.0854405
KCNK9	8q24.3	0.265595	0.0129078	0.0855142
PDK1	2q31.1	0.265528	0.0129314	0.0856418
SLC25A18	22q11.21	0.265466	0.0129535	0.0857541
LRP5L	22q11.23	0.265437	0.0129636	0.0857541
ARHGAP24	4q21.23-q21.3	0.265437	0.0129636	0.0857541
MBL1P	10q22.3	0.2654	0.0129767	0.0857696
IFNAR2	21q22.11	0.265382	0.0129829	0.085782
STRIP2	7q32.1	0.265328	0.0130023	0.0858526
CGB3	19q13.33	0.265308	0.0130094	0.0858708
LINC00626	1q24.2	0.265217	0.0130415	0.0860539
UCK2	1q24.1	0.265091	0.0130866	0.0862648
KCNH1	1q32.2	0.265054	0.0130996	0.0863217
B4GALT2	1p34.1	0.265018	0.0131126	0.0863499
ITGA4	2q31.3	0.265018	0.0131126	0.0863499
HEBP2	6q24.1	0.264981	0.0131256	0.0863781
XKR6	8p23.1	0.264981	0.0131256	0.0863781
TAMALIN	12q13.13	0.264963	0.0131321	0.0863923
HAPLN4	19p13.11	0.264872	0.0131647	0.0865485
CCNE2	8q22.1	0.264854	0.0131713	0.0865485
CAPZB	1p36.13	0.264836	0.0131778	0.0865485
LACTB	15q22.2	0.264836	0.0131778	0.0865485
GEMIN7	19q13.32	0.264799	0.0131909	0.0865485
TENT5B	1p36.11	0.264799	0.0131909	0.0865485
XKR7	20q11.21	0.264619	0.0132555	0.0868347
CYP2S1	19q13.2	0.264617	0.0132565	0.0868347
MAMLD1	Xq28	0.26458	0.0132696	0.086892
ADAMTS1	21q21.3	0.264471	0.0133091	0.0870642
CKS2	9q22.2	0.264398	0.0133355	0.0871504
GFUS	8q24.3	0.264362	0.0133487	0.0871504
SLC25A32	8q22.3	0.264362	0.0133487	0.0871504
LINC01006	7q36.3	0.264362	0.0133487	0.0871504
CYP51A1	7q21.2	0.264325	0.013362	0.0872079
TAGLN2	1q23.2	0.264271	0.0133818	0.0873087
EVI5L	19p13.2	0.264234	0.0133951	0.0873664
CPN2	3q29	0.263918	0.0135107	0.0880043
SMAP2	1p34.2	0.26387	0.0135283	0.0880174
MARCKS	6q21	0.263851	0.013535	0.0880174
EFEMP2	11q13.1	0.263851	0.013535	0.0880174
CNKSR1	1p36.11	0.263815	0.0135484	0.0880755
[truncated: 17,771 more rows]
