# Supplementary material for: Heterogeneous RNA editing and influence of ADAR2 on mesothelioma chemoresistance and the tumor microenvironment
Source: Mol Oncol. 2022 Oct 31;16(22):3949–74. doi: 10.1002/1878-0261.13322 (PMC9718120; doi:10.1002/1878-0261.13322)
Supplement: Supplementary file 2 — Table S1. List of Cell lines. Table S2. Demographics of pleural mesothelioma patients in TMA. Table S3. List of Primers. Table S4. Analysis of variance of the editing clusters based on the genomic region edited in the mesothelioma TCGA and Bueno RNA‐seq datasets. Table S5. Analysis of variance of the editing clusters based on the genomic region edited in the mesothelioma primary cultures FunGeST RNA‐seq dataset. Table S6. List of genes correlating with ADAR2 expression in mesothelioma TCGA dataset. Table S7. List of genes correlating with ADAR2 expression in mesothelioma TCGA dataset and part of deregulated NF2/Hippo pathway‐related genes. Table S8. Analysis of variance of flow cytometry data in Mero95 and RN5 WT, KD, and rescue cell lines. Table S9. List of DHFR‐edited sites in tumors (T) vs. normal tissue (N), and in mesothelioma (MESO). Table S10. List TYMS editing sites. [file MOL2-16-3949-s002.zip › Table S7 tcga adarb1 correlated and Nf2 Hippo.xlsx]

## Sheet: tcga adarb1 correlation
Table S7: List of genes significantly correlated with ADAR2 expression in TCGA and part of deregulated NF2/Hippo pathway-related genes
Gene
Nup50
Lmnb2
Edn1
Prmt1
Ssr3
Cdca5
Mybl1
Plau
Dlc1
Adamts16
Nog
Nup93
Nppb
Iqgap3
Shmt2
Ccnd1
Zwilch
Igfbp3
Frmd6
Layn
Rrm2
Serpine1
Dkc1
Gins1
Cdca4
Rcan1
Trdmt1
Ptx3
Yod1
Mta2
Kif14
Sertad2
Tk1
Kiss1
Psmg1
Cenpf
Tead2
Rbm24
Tram2
Nmt2
Ddah1
Cep55
Fst
Pkn3
Ets1
Ets2
Wsb2
Hapln1
Ankrd1
Adamts5
Ralgps2
Inhba
Phtf2
Dkk1
Pkp4
Kif23
Dusp14
Nuf2
Nxt1
Arntl2
