# Supplementary material for: Heterogeneous RNA editing and influence of ADAR2 on mesothelioma chemoresistance and the tumor microenvironment
Source: Mol Oncol. 2022 Oct 31;16(22):3949–74. doi: 10.1002/1878-0261.13322 (PMC9718120; doi:10.1002/1878-0261.13322)
Supplement: Supplementary file 2 — Table S1. List of Cell lines. Table S2. Demographics of pleural mesothelioma patients in TMA. Table S3. List of Primers. Table S4. Analysis of variance of the editing clusters based on the genomic region edited in the mesothelioma TCGA and Bueno RNA‐seq datasets. Table S5. Analysis of variance of the editing clusters based on the genomic region edited in the mesothelioma primary cultures FunGeST RNA‐seq dataset. Table S6. List of genes correlating with ADAR2 expression in mesothelioma TCGA dataset. Table S7. List of genes correlating with ADAR2 expression in mesothelioma TCGA dataset and part of deregulated NF2/Hippo pathway‐related genes. Table S8. Analysis of variance of flow cytometry data in Mero95 and RN5 WT, KD, and rescue cell lines. Table S9. List of DHFR‐edited sites in tumors (T) vs. normal tissue (N), and in mesothelioma (MESO). Table S10. List TYMS editing sites. [file MOL2-16-3949-s002.zip › Table S8 Cell cycle statistical analysis.xlsx]

## Sheet: read me
Table S8
Analysis of variance of flow cytometry data in Mero95 and RN5 WT, KD and rescue cell lines

## Sheet: Mero95
One-way ANOVA
Table Analyzed	G1						S						G2
Data sets analyzed	A-C						A-C						A-C
ANOVA summary
F	19.15						31.41						2.745
P value	0.0025						0.0007						0.1424
P value summary	**						***						ns
Significant diff. among means (P < 0.05)?	Yes						Yes						No
R square	0.8645						0.9128						0.4778
Brown-Forsythe test
F (DFn, DFd)	0.5457 (2, 6)						0.09243 (2, 6)						1.888 (2, 6)
P value	0.6057						0.913						0.2313
P value summary	ns						ns						ns
Are SDs significantly different (P < 0.05)?	No						No						No
Bartlett's test
Bartlett's statistic (corrected)
P value
P value summary
Are SDs significantly different (P < 0.05)?
ANOVA table	SS	DF	MS	F (DFn, DFd)	P value		SS	DF	MS	F (DFn, DFd)	P value		SS	DF	MS	F (DFn, DFd)	P value
Treatment (between columns)	862.4	2	431.2	F (2, 6) = 19.15	P=0.0025		611.8	2	305.9	F (2, 6) = 31.41	P=0.0007		23.06	2	11.53	F (2, 6) = 2.745	P=0.1424
Residual (within columns)	135.1	6	22.52				58.42	6	9.737				25.19	6	4.199
Total	997.6	8					670.2	8					48.25	8
Data summary
Number of treatments (columns)	3						3						3
Number of values (total)	9						9						9
Multiple comparisons
G1
Number of families	1
Number of comparisons per family	3
Alpha	0.05
Tukey's multiple comparisons test	Mean Diff.	95.00% CI of diff.	Significant?	Summary	Adjusted P Value
WT vs. KO	-8.82	-20.71 to 3.069	No	ns	0.1358	A-B
WT vs. Rescue	14.9	3.011 to 26.79	Yes	*	0.0199	A-C
KO vs. Rescue	23.72	11.83 to 35.61	Yes	**	0.0021	B-C
Test details	Mean 1	Mean 2	Mean Diff.	SE of diff.	n1	n2	q	DF
WT vs. KO	76.45	85.27	-8.82	3.875	3	3	3.219	6
WT vs. Rescue	76.45	61.55	14.9	3.875	3	3	5.438	6
KO vs. Rescue	85.27	61.55	23.72	3.875	3	3	8.657	6
S
Number of families	1
Number of comparisons per family	3
Alpha	0.05
Tukey's multiple comparisons test	Mean Diff.	95.00% CI of diff.	Significant?	Summary	Adjusted P Value
WT vs. KO	6.52	-1.298 to 14.34	No	ns	0.0947	A-B
WT vs. Rescue	-13.29	-21.11 to -5.476	Yes	**	0.0048	A-C
KO vs. Rescue	-19.81	-27.63 to -12.00	Yes	***	0.0006	B-C
Test details	Mean 1	Mean 2	Mean Diff.	SE of diff.	n1	n2	q	DF
WT vs. KO	17.6	11.08	6.52	2.548	3	3	3.619	6
WT vs. Rescue	17.6	30.89	-13.29	2.548	3	3	7.379	6
KO vs. Rescue	11.08	30.89	-19.81	2.548	3	3	11	6
G2
Number of families	1
Number of comparisons per family	3
Alpha	0.05
Tukey's multiple comparisons test	Mean Diff.	95.00% CI of diff.	Significant?	Summary	Adjusted P Value
WT vs. KO	2.297	-2.837 to 7.430	No	ns	0.411	A-B
WT vs. Rescue	-1.603	-6.737 to 3.530	No	ns	0.6269	A-C
KO vs. Rescue	-3.9	-9.034 to 1.234	No	ns	0.1266	B-C
Test details	Mean 1	Mean 2	Mean Diff.	SE of diff.	n1	n2	q	DF
WT vs. KO	5.953	3.657	2.297	1.673	3	3	1.941	6
WT vs. Rescue	5.953	7.557	-1.603	1.673	3	3	1.355	6
KO vs. Rescue	3.657	7.557	-3.9	1.673	3	3	3.297	6

## Sheet: RN5
One-way ANOVA
Table Analyzed	G1						G2						S
Data sets analyzed	A-C						A-C						A-C
ANOVA summary
F	15.15						0.9924						5.699
P value	0.0045						0.4243						0.041
P value summary	**						ns						*
Significant diff. among means (P < 0.05)?	Yes						No						Yes
R square	0.8347						0.2486						0.6551
Brown-Forsythe test
F (DFn, DFd)	0.5890 (2, 6)						0.3874 (2, 6)						0.1267 (2, 6)
P value	0.584						0.6946						0.8833
P value summary	ns						ns						ns
Are SDs significantly different (P < 0.05)?	No						No						No
Bartlett's test
Bartlett's statistic (corrected)
P value
P value summary
Are SDs significantly different (P < 0.05)?
ANOVA table	SS	DF	MS	F (DFn, DFd)	P value		SS	DF	MS	F (DFn, DFd)	P value		SS	DF	MS	F (DFn, DFd)	P value
Treatment (between columns)	239	2	119.5	F (2, 6) = 15.15	P=0.0045		11.43	2	5.716	F (2, 6) = 0.9924	P=0.4243		208.6	2	104.3	F (2, 6) = 5.699	P=0.0410
Residual (within columns)	47.32	6	7.887				34.56	6	5.76				109.8	6	18.3
Total	286.3	8					45.99	8					318.5	8
Data summary
Number of treatments (columns)	3						3						3
Number of values (total)	9						9						9
Multiple comparisons
G1
Number of families	1
Number of comparisons per family	3
Alpha	0.05
Tukey's multiple comparisons test	Mean Diff.	95.00% CI of diff.	Significant?	Summary	Adjusted P Value
WT vs. KO	-10	-17.04 to -2.964	Yes	*	0.0113	A-B
WT vs. Rescue	1.67	-5.366 to 8.706	No	ns	0.7568	A-C
KO vs. Rescue	11.67	4.634 to 18.71	Yes	**	0.0054	B-C
Test details	Mean 1	Mean 2	Mean Diff.	SE of diff.	n1	n2	q	DF
WT vs. KO	32.66	42.66	-10	2.293	3	3	6.167	6
WT vs. Rescue	32.66	30.99	1.67	2.293	3	3	1.03	6
KO vs. Rescue	42.66	30.99	11.67	2.293	3	3	7.197	6
G2
Number of families	1
Number of comparisons per family	3
Alpha	0.05
Tukey's multiple comparisons test	Mean Diff.	95.00% CI of diff.	Significant?	Summary	Adjusted P Value
WT vs. KO	-2.673	-8.686 to 3.339	No	ns	0.4149	A-B
WT vs. Rescue	-0.74	-6.752 to 5.272	No	ns	0.9254	A-C
KO vs. Rescue	1.933	-4.079 to 7.946	No	ns	0.611	B-C
Test details	Mean 1	Mean 2	Mean Diff.	SE of diff.	n1	n2	q	DF
WT vs. KO	4.713	7.387	-2.673	1.96	3	3	1.929	6
WT vs. Rescue	4.713	5.453	-0.74	1.96	3	3	0.5341	6
KO vs. Rescue	7.387	5.453	1.933	1.96	3	3	1.395	6
S
Number of families	1
Number of comparisons per family	3
Alpha	0.05
Tukey's multiple comparisons test	Mean Diff.	95.00% CI of diff.	Significant?	Summary	Adjusted P Value
WT vs. KO	9.483	-1.235 to 20.20	No	ns	0.0777	A-B
WT vs. Rescue	-1.33	-12.05 to 9.388	No	ns	0.9242	A-C
KO vs. Rescue	-10.81	-21.53 to -0.09502	Yes	*	0.0484	B-C
Test details	Mean 1	Mean 2	Mean Diff.	SE of diff.	n1	n2	q	DF
WT vs. KO	62.23	52.75	9.483	3.493	3	3	3.839	6
WT vs. Rescue	62.23	63.56	-1.33	3.493	3	3	0.5384	6
KO vs. Rescue	52.75	63.56	-10.81	3.493	3	3	4.378	6
