# Supplementary material for: Heterogeneous RNA editing and influence of ADAR2 on mesothelioma chemoresistance and the tumor microenvironment
Source: Mol Oncol. 2022 Oct 31;16(22):3949–74. doi: 10.1002/1878-0261.13322 (PMC9718120; doi:10.1002/1878-0261.13322)
Supplement: Supplementary file 2 — Table S1. List of Cell lines. Table S2. Demographics of pleural mesothelioma patients in TMA. Table S3. List of Primers. Table S4. Analysis of variance of the editing clusters based on the genomic region edited in the mesothelioma TCGA and Bueno RNA‐seq datasets. Table S5. Analysis of variance of the editing clusters based on the genomic region edited in the mesothelioma primary cultures FunGeST RNA‐seq dataset. Table S6. List of genes correlating with ADAR2 expression in mesothelioma TCGA dataset. Table S7. List of genes correlating with ADAR2 expression in mesothelioma TCGA dataset and part of deregulated NF2/Hippo pathway‐related genes. Table S8. Analysis of variance of flow cytometry data in Mero95 and RN5 WT, KD, and rescue cell lines. Table S9. List of DHFR‐edited sites in tumors (T) vs. normal tissue (N), and in mesothelioma (MESO). Table S10. List TYMS editing sites. [file MOL2-16-3949-s002.zip › Table S9 DHFR editing sites.xlsx]

## Sheet: Sheet1
Table S9: List of DHFR edited sites in tumors (T) vs normal (N) tissue and in mesothelioma (MESO)
http://tcea.tmu.edu.tw/sample/MESO/
	Chr	Position	Ref → Ed	Strand	SNP	Gene	GenRegion	Repeat	Subfamily	PhyloP	miR Gain / Loss	EdSamples ( T / N )	EdMESO (T/N)
	chr5	80626973	T → C	-	-	DHFR	UTR3	--	--	0.43	0 / 4	1728 / 44	10/0
	chr5	80627466	T → C	-	-	DHFR	UTR3	ALU	AluJr	-0.39	3 / 3	4966 / 321	43/0
	chr5	80627470	T → C	-	-	DHFR	UTR3	ALU	AluJr	-0.53	0 / 3	6312 / 392	51/0
	chr5	80627474	T → C	-	-	DHFR	UTR3	ALU	AluJr	-0.41	0 / 1	6703 / 423	50/0
	chr5	80627492	T → C	-	-	DHFR	UTR3	ALU	AluJr	-0.39	2 / 1	7997 / 571	68/0
	chr5	80627502	T → C	-	-	DHFR	UTR3	ALU	AluJr	-0.39	0 / 1	2213 / 124	12/0
	chr5	80627510	T → C	-	G	DHFR	UTR3	ALU	AluJr	0.59	0 / 1	9308 / 634	73/0
	chr5	80627513	T → C	-	-	DHFR	UTR3	ALU	AluJr	-0.19	0 / 1	6562 / 418	47/0
	chr5	80627514	T → C	-	G	DHFR	UTR3	ALU	AluJr	-0.15	1 / 1	6311 / 420	53/0
	chr5	80627515	T → C	-	-	DHFR	UTR3	ALU	AluJr	0.68	2 / 2	7907 / 530	54/0
	chr5	80627516	T → C	-	-	DHFR	UTR3	ALU	AluJr	-0.18	0 / 1	5184 / 307	31/0
	chr5	80627517	T → C	-	-	DHFR	UTR3	ALU	AluJr	-0.1	0 / 1	1522 / 70	11/0
	chr5	80627540	T → C	-	-	DHFR	UTR3	ALU	AluJr	-0.65	1 / 1	2605 / 151	20/0
	chr5	80627541	T → C	-	G	DHFR	UTR3	ALU	AluJr	-0.14	7 / 2	7379 / 496	58/0
	chr5	80627542	T → C	-	G	DHFR	UTR3	ALU	AluJr	-0.07	0 / 4	7429 / 494	58/0
	chr5	80627547	T → C	-	G	DHFR	UTR3	ALU	AluJr	-0.1	1 / 5	4844 / 260	31/0
	chr5	80627549	T → C	-	-	DHFR	UTR3	ALU	AluJr	-0.65	0 / 2	3615 / 192	28/0
	chr5	80627559	T → C	-	G	DHFR	UTR3	ALU	AluJr	-0.14	0 / 4	8819 / 612	70/0
	chr5	80627578	T → C	-	-	DHFR	UTR3	ALU	AluJr	0.64	1 / 3	2652 / 114	19/0
	chr5	80627583	T → C	-	-	DHFR	UTR3	ALU	AluJr	-0.15	0 / 0	4313 / 234	29/0
	chr5	80627604	T → C	-	-	DHFR	UTR3	ALU	AluJr	0.64	0 / 4	7198 / 487	57/0
	chr5	80627605	T → C	-	G	DHFR	UTR3	ALU	AluJr	0.64	4 / 3	6883 / 461	59/0
	chr5	80627611	T → C	-	S G	DHFR	UTR3	ALU	AluJr	-0.32	1 / 1	7841 / 545	59/0
	chr5	80627613	T → C	-	-	DHFR	UTR3	ALU	AluJr	0.64	2 / 1	2570 / 146	24/0
	chr5	80627627	T → C	-	G	DHFR	UTR3	ALU	AluJr	-0.84	0 / 8	5829 / 386	45/0
	chr5	80627947	T → C	-	-	DHFR	UTR3	ALU	AluSp	-0.08	0 / 0	2842 / 196	16/0
	chr5	80627959	T → C	-	-	DHFR	UTR3	ALU	AluSp	-0.3	4 / 2	4514 / 298	30/0
	chr5	80627969	T → C	-	-	DHFR	UTR3	ALU	AluSp	-1.26	2 / 3	5701 / 412	42/0
	chr5	80627974	T → C	-	-	DHFR	UTR3	ALU	AluSp	-0.68	2 / 8	4438 / 300	31/0
	chr5	80628007	T → C	-	S	DHFR	UTR3	ALU	AluSp	-0.66	2 / 0	7427 / 520	55/0
	chr5	80628024	T → C	-	S	DHFR	UTR3	ALU	AluSp	-0.32	4 / 0	4786 / 302	31/0
	chr5	80628036	T → C	-	-	DHFR	UTR3	ALU	AluSp	0.3	3 / 0	2802 / 186	19/0
	chr5	80628038	T → C	-	-	DHFR	UTR3	ALU	AluSp	0.3	2 / 0	3545 / 208	23/0
	chr5	80628047	T → C	-	S	DHFR	UTR3	ALU	AluSp	0.61	13 / 1	1971 / 112	10/0
	chr5	80628087	T → C	-	-	DHFR	UTR3	ALU	AluSp	0.52	0 / 3	5311 / 344	30/0
	chr5	80628093	T → C	-	-	DHFR	UTR3	ALU	AluSp	-0.3	2 / 0	7327 / 510	57/0
	chr5	80628100	T → C	-	-	DHFR	UTR3	ALU	AluSp	-0.64	4 / 3	5611 / 377	40/0
	chr5	80628101	T → C	-	-	DHFR	UTR3	ALU	AluSp	0.3	1 / 3	2653 / 142	23/0
	chr5	80628126	T → C	-	-	DHFR	UTR3	ALU	AluSp	0.3	4 / 1	2359 / 138	12/0
	chr5	80628171	T → C	-	-	DHFR	UTR3	ALU	AluSp	-0.67	7 / 3	8349 / 590	68/0
	chr5	80628176	T → C	-	-	DHFR	UTR3	ALU	AluSp	-0.66	6 / 3	2441 / 169	19/0
	chr5	80628179	T → C	-	-	DHFR	UTR3	ALU	AluSp	-1.82	5 / 3	7604 / 533	65/0
